# Supplementary material for: A systematic review and standardized clinical validity assessment of male infertility genes
Source: Hum Reprod. 2019 Mar 13;34(5):932–41. doi: 10.1093/humrep/dez022 (PMC6505449; doi:10.1093/humrep/dez022)
Supplement: Supplementary Table 3-6 [file dez022_supplementary_tables_siii_-_svi_final.xlsx]

## Sheet: Supplementary Table SIII
Supplementary Table SIII Gene-disease validity assessment template.
Gene curated	Disease curated	Reported Inheritance pattern (step 1a)	Predicted inheritance pattern in human (Step 1b)	Inheritance pattern in mouse (Step 1c)	Expected inheritance pattern in human (step 1d)	Number of unrelated patients	Other statistical evidence	Number publications reporting independent probands	Number of pathogenic variants	Gene function	Gene disruption	Model organism	Score	Conclusion	References describing patients	References describing gene-disease relationship, but not describing eligible patients	Notes
						1 pt: 1-2, 2 pt: 3-4, 3 pt: 5-9, 4 pt: 10-24 patients	1 pt: AD disease with significant excess of de novos	1 pt per publication	1 pt per VLP or mutation	1 pt function/expression consistent with disease	1 pt relevant pathology in vitro after similar genetic modification	1 pt gene function in vivo related to pathology of human disease
							1 pt: AR disease with LOD score of >3			1 pt physically interacts with gene characterized for same disease	1 pt determination of mutational mechanism	1 pt phenotype and genotype match human disease
						1-4	0-1	0-3	0-4	0-2	0-2	0-2
Gene A	Disease A	AR	AD	AR	Undetermined	N/A	N/A	N/A	N/A	N/A	N/A	N/A	N/A	Unable to classify	Reference X; Reference Y	N/A	Inheritance pattern unclear. Unable to classify
Gene B	Disease A	AR	AR	AR	AR	1	0	1	2	2	2	2	10	Moderate	Reference Z; Reference X	Reference X	Mouse model described in reference Z
Gene C	Disease B	AD	AD	Unknown	AD	2	0	0	1	2	1	1	7	Limited	Reference Y	N/A	All functional evidence described in reference Y
Gene D	Disease C	AD	AD	AD	AD	0	N/A	N/A	N/A	N/A	N/A	N/A	0	No evidence	Reference Z; Reference X	N/A	No pathogenic variants described in reference X

## Sheet: Supplementary Table SIV
Supplementary Table SIV Scoring sheet for genes with at least one potentially pathogenic variant described.
HGNC gene name	Synonyms	Gene locus	Broad category	Disease category	Disorder	Expected result semen analysis	Cases	Type of infertility	Reported Inheritance	Inheritance pattern Human Prediction/Mouse	Inheritance pattern in human	Score	Conclusion	Number of unrelated patients	Other statistical evidence	Number publications reporting independent probands	Number of pathogenic variants	Gene function	Gene disruption	Model organism	References (PMID)	Other publications tested gene, but no pathogenic mutations found (PMID)	Notes
														1 pt: 1-2, 2 pt: 3-4, 3 pt: 5-9, 4 pt: 10-24 patients	1 pt: AD disease with significant excess of de novos	1 pt per publication	1 pt per VLP or mutation	1 pt function/expression consistent with disease	1 pt relevant pathology in vitro after similar genetic modification	1 pt gene function in vivo related to pathology of human disease
															1 pt: AR disease with LOD score of >3			1 pt physically interacts with gene characterized for same disease	1 pt determination of mutational mechanism	1 pt phenotype and genotype match human disease
														1-4	0-1	0-3	0-4	0-2	0-2	0-2
ABCA1		9q31.1	Testicular	Leydig cell dysfunction	Tangier disease; OMIM:205400	Oligoasthenoteratozoospermia	Sporadic	Syndromic infertility	AR	AR/AD	AR	6	Limited	1	0	0	1	1	1	2	29198592
ADGRG2		Xp22.13	Post-testicular	Abnormal development of vas deferens	Congenital Bilateral Absence of the Vas Deferens; OMIM:300985	Azoospermia	Sporadic	Isolated infertility	XL	NA/XL	XL	14	Strong	3	1	2	4	1	1	2	27476656; 28805948
AK7		14q32.2	Testicular	Spermiogenesis defect	Multiple morphological abnormalities of the sperm flagella; OMIM:617965	Teratozoospermia: Multiple morphological abnormalities of the sperm flagella	Familial	Isolated infertility	AR	AR/AR	AR	6	Limited	1	0	0	1	1	1	2	29365104
AKAP4		Xp11.22	Testicular	Spermiogenesis defect	Multiple morphological abnormalities of the sperm flagella; OMIM:NA (PS258150)	Teratozoospermia: Multiple morphological abnormalities of the sperm flagella	Sporadic	Isolated infertility	XL	XL	XL	4	Limited	1	0	0	0	1	0	2	21255775	11229805; 11476771; 15980003; 16009167; 25652624; 25877373	One VUS in 21255775. Digenic inheritance described in 15980003. Tested but no mutations found in 11229805, 11476771, 16009167, 25652624, 25877373
AMH		19p13.3	Pre-testicular	Abnormal development of reproductive organs	Persistent Müllerian Duct Syndrome; OMIM:261550	Oligoasthenoteratozoospermia, hematospermia	Familial/sporadic	Reproductive system syndrome	AR	AD/AR	AR	17	Definitive	4	0	3	4	2	2	2	2023927; 1483695; 8162013; 11760020; 22188863; 22797409; 23295284; 23611722; 25026127; 26181047; 26492835; 28142151; 28742509; 28938747	30496128
AMHR2		12q13.13	Pre-testicular	Abnormal development of reproductive organs	Persistent Müllerian Duct Syndrome; OMIM:261550	Oligoasthenoteratozoospermia, hematospermia	Familial/sporadic	Reproductive system syndrome	AR	AR/AR	AR	17	Definitive	4	0	3	4	2	2	2	7493017; 8872466; 11549681; 14745940; 19457927; 20480734; 22584735; 23295284; 25383892; 28094762; 28142151; 28163853; 29285121; 29332065; 29687786
ANOS1	KAL1	Xp22.31	Pre-testicular	Abnormal hypothalamus development and function	Kallmann syndrome; OMIM:308700	Azoospermia, oligozoospermia	Familial/sporadic	Endocrine disorder/Reproductive system syndrome	XL	XL/XL	XL	18	Definitive	4	1	3	4	2	2	2	1922361; 1594017; 1518845; 8504298; 8473391; 9554756; 9589672; 9787096; 10670750; 10944855; 11044805; 11124862; 11456260; 12050219; 12727945; 14689055; 15001591; 15605412; 16042321; 16423815; 17322486; 17603054; 18160472; 18259106; 18463157; 19734936; 20530987; 21168128; 21682876; 21717404; 23410897; 23533228; 23721716; 24232061; 25328414; 25597551; 26031747; 26051373; 26278626; 26629483; 2686248…	23200691; 25739677; 26199944; 22724017; 30098700
					Isolated Hypogonadotropic Hypogonadism (normosmic); OMIM:308700	Azoospermia, oligozoospermia	Familial/sporadic	Endocrine disorder/Reproductive system syndrome	XL	XL/XL	XL	15	Strong	3	0	3	4	2	1	2	15001591; 26862482; 28122887; 28833369	16423815; 18463157; 19734936; 12773801; 17213338; 20591981; 22724017; 25064402; 25636053; 16500342; 22035731; 30098700	Rare phenotype. Usually anosmia
APOA1		11q23.3	Testicular	Pre-meiotic arrest	Testicular amyloidosis; OMIM:105200	Azoospermia, oligozoospermia	Familial/sporadic	Syndromic infertility	AD	AR/AD?	AD	12	Moderate	4	1	3	1	1	1	1	15131802; 17507040; 18285420; 24925720; 25565309; 29446975		Mutation Leu75Pro unknown: miscalled?
AR		Xq12	Pre-testicular	Abnormal development of reproductive organs	Partial androgen insentitivity syndrome; OMIM:312300/300633	Azoospermia, oligozoospermia	Familial/sporadic	Reproductive system syndrome	XL	XL/XL	XL	17	Definitive	4	0	3	4	2	2	2	2001749; 1356901; 1307741; 1316540; 1598912; 1424203; 1307250; 1303262; 8446106; 8450042; 8097257; 8325932; 8246999; 8274427; 8126121; 8128958; 8033918; 7970939; 7929841; 7581399; 7673412; 8824883; 8647313; 8809734; 8768864; 8683794; 8823308; 9001799; 9039340; 9010714; 9156036; 9106550; 9160185; 9245853; 9302173; 9345099; 9360511; 9519369; 9543136; 9607727; 9627582; 9720578; 9768671; 9856504; 100…	30496128
			Testicular	Pre-meiotic arrest/Meiotic arrest	Non-obstructive azoospermia; OMIM:NA	Azoospermia, oligozoospermia	Familial/sporadic	Isolated infertility	XL	XL/XL	XL	17	Definitive	4	0	3	4	2	2	2	1750490; 7993455; 9851768; 10359561; 10935543; 10946887; 10976396; 11422119; 12801573; 17054461; 19361789; 21127309; 25677139; 27498682; 30411392	9788719; 19937586; 16400085; 10333364; 9433918; 7926115; 11545293
AURKC		19q13.43	Testicular	Spermiogenesis defect	Macrozoospermia; OMIM:243060	Teratozoospermia: Macrozoospermia	Familial	Isolated infertility	AR	AR	AR	17	Definitive	4	0	3	4	2	2	2	17435757; 19147683; 21733974; 22888167; 24484996; 25219909; 25755131; 26341096; 28187507	23273756; 28801929
BMP4		14q22.2	Post-testicular	Abnormal development of urethra	Hypospadias; OMIM:NA (PS300633). Micropenis; OMIM:NA	Normozoospermia, oligozoospermia	Sporadic	Reproductive system syndrome	AD	AD/AD	AD	6	Limited	2	0	0	0	2	0	2	17003840		3x VUS
BMP7		20q13.31	Post-testicular	Abnormal development of urethra	Hypospadias; OMIM:NA (PS300633)	Normozoospermia, oligozoospermia	Sporadic	Reproductive system syndrome	AD	AD/AR	AD	4	Limited	1	0	0	0	2	0	1	17003840	17264867
BNC2		9p22.3-p22.2	Post-testicular	Abnormal development of urethra	Hypospadias; OMIM:NA (PS300633)	Normozoospermia, oligozoospermia	Sporadic	Reproductive system syndrome	AD	AD/AR	AD	10	Moderate	3	0	1	1	2	1	2	21368915; 25383892; 25605705
BRAF		7q34	Pre-testicular	Abnormal development of reproductive organs	Cryptorchidism; OMIM:NA (PS258150)	Normozoospermia, oligozoospermia, azoospermia	Sporadic	Reproductive system syndrome	AD	AD/AD	AD	4	Limited	1	0	0	1	1	1	0	29752777		Functional evidence from https://cancer.sanger.ac.uk/cosmic/mutation/overview?id=468 (PMID:12068308)
BRDT		1p22.1	Testicular	Spermiogenesis defect	Acephalic sperm; OMIM:617644	Teratozoospermia: Acephalic spermatozoa	Familial	Isolated infertility	AR	AR/AR	AR	5	Limited	1	0	0	0	2	0	2	28199965
BSCL2		11q12.3	Testicular	Spermiogenesis defect	Lipodystrophy; OMIM:269700	Teratozoospermia: abnormal heads, multiple tails, bundled sperm	Familial	Syndromic infertility	AR	AR/AR	AR	6	Limited	1	0	0	2	1	0	2	24778225
C11orf70	CFAP300	11q22.1	Testicular	Spermiogenesis defect	Primary ciliary dyskinesia; OMIM:NA (PS244400)	Oligozoospermia, asthenozoospermia	Familial/sporadic	Syndromic infertility	AR	AR/AR	AR	5	Limited	1	0	0	1	2	1	0	29727693
CATSPER1		11q13.1	Testicular	Spermiogenesis defect	Asthenozoospermia; OMIM:612997	Oligoasthenoteratozoospermia	Familial	Isolated infertility	AR	AR/AR	AR	8	Limited	1	1	0	2	2	0	2	19344877	21255775	Multiple genes affected in 21255775
CATSPERE		1q44	Post-testicular	Fertilization defect	Fertilization failure; OMIM:NA (PS258150)	Normozoospermia	Sporadic	Isolated infertility	AR	NA/AR	AR	2	Limited	1	0	0	0	1	0	0	30239785
CCDC103		17q21.31	Testicular	Spermiogenesis defect	Primary ciliary dyskinesia; OMIM:614679	Teratozoospermia: Multiple Morphological Abnormalities of the Sperm Flagella	Sporadic	Syndromic infertility	AR	AR/NA	AR	6	Limited	1	0	0	0	2	1	2	25877373
CCDC141		2q31.2	Pre-testicular	Abnormal hypothalamus development and function	Kallmann syndrome; OMIM:NA (PS147950)	Oligozoospermia, azoospermia	Familial/sporadic	Endocrine disorder/Reproductive system syndrome	AR	AR/AR	AR	9	Moderate	2	0	1	1	2	1	2	27014940; 28324054
CCDC155		19q13.33	Pre-testicular	Meiotic arrest	Non-obstructive azoospermia; OMIM:NA (PS258150)	Azoospermia	Familial	Isolated infertility	AR	AR/AR	AR	4	Limited	1	0	0	0	1	0	2	29790874
CCDC39		3q26.33	Testicular	Spermiogenesis defect	Primary ciliary dyskinesia; OMIM:613807	Oligoasthenozoospermia	Familial/sporadic	Syndromic infertility	AR	AR/AR	AR	14	Strong	3	0	1	4	2	2	2	21131972; 22693285
CCDC40		17q25.3	Testicular	Spermiogenesis defect	Primary ciliary dyskinesia; OMIM:613808	Asthenozoospermia	Familial/sporadic	Syndromic infertility	AR	AR/AR	AR	14	Strong	3	0	2	4	2	1	2	22693285; 25619595; 29456554
CDC14A		1p21.2	Testicular	Pre-meiotic arrest/Meiotic arrest/Spermiogenesis defect	Oligoasthenoteratozoospermia OMIM:NA (PS258150) with deafness; OMIM:616958	Oligoasthenoteratozoospermia	Familial	Syndromic infertility	AR	AR-AD/AR	AR	12	Moderate	3	1	0	3	2	1	2	29293958
CEP135		4q12	Testicular	Spermiogenesis defect	Multiple morphological abnormalities of the sperm flagella; OMIM:617576	Teratozoospermia: Multiple Morphological Abnormalities of the Sperm Flagella	Familial	Isolated infertility	AR	AR/AR	AR	7	Limited	1	0	0	1	2	1	2	28866084
CEP290		12q21.32	Testicular	Spermiogenesis defect	Leber Congenital Amaurosis; OMIM:611755	Asthenozoospermia	Sporadic	Syndromic infertility	AR	AR/AR	AR	9	Moderate	1	0	0	3	2	2	1	22355252
CFAP43	WDR96	10q25.1	Testicular	Spermiogenesis defect	Multiple morphological abnormalities of the sperm flagella; OMIM:617592	Teratozoospermia: Multiple Morphological Abnormalities of the Sperm Flagella	Familial/sporadic	Isolated infertility	AR	AR/AR	AR	17	Definitive	4	0	3	4	2	2	2	28552195; 29277146; 29449551; 30251428
CFAP44	WDR52	3q13.2	Testicular	Spermiogenesis defect	Multiple morphological abnormalities of the sperm flagella; OMIM:617593	Teratozoospermia: Multiple Morphological Abnormalities of the Sperm Flagella	Familial/sporadic	Isolated infertility	AR	AR/AR	AR	17	Definitive	4	0	3	4	2	2	2	28552195; 29277146; 29449551; 30251428
CFAP69		7q21.13	Testicular	Spermiogenesis defect	Multiple morphological abnormalities of the sperm flagella; OMIM:617959	Teratozoospermia: Multiple Morphological Abnormalities of the Sperm Flagella	Familial	Isolated infertility	AR	NA/AR	AR	13	Strong	2	0	1	4	2	2	2	29606301; 30415212
CFTR		7q31.2	Post-testicular	Abnormal development of vas deferens	Congenital Bilateral/Unilateral Absence of Vas Deferens; OMIM:277180	Azoospermia	Familial/sporadic	Isolated infertility	AR	AR/AR	AR	16	Definitive	4	0	2	4	2	2	2	1975022; 1545465; 8473422; 8421472; 7686336; 8100886; 7692051; 7505692; 8301660; 7516233; 7513294; 7968122; 7738909; 7529962; 8556303; 7539448; 7532150; 7539210; 7539342; 7739684; 7540706; 8582970; 7542209; 7573058; 8557264; 8829643; 8834261; 8627844; 9067761; 9043501; 9196095; 9272157; 9334604; 9345100; 9598638; 9620832; 9630075; 9678705; 9736775; 9797105; 10050655; 10066035; 10099982; 10200050;…
			Testicular	Pre-meiotic arrest/Meiotic arrest/Spermiogenesis defect	Non-obstructive azoospermia or oligozoospermia; OMIM:NA (PS258150)	Azoospermia, oligozoospermia	Sporadic	Isolated infertility	AR	AR/AR	AR	7	Limited	3	0	0	3	0	0	1	8671256; 20021716	9591500; 9620832; 10601093; 10655318; 11788091; 16128988; 16412743; 20381036; 21067729; 21762191; 21976147; 22191729; 28456595; 28801929	Mutational mechanism unknown
CHD7		8q12.2	Pre-testicular	Abnormal hypothalamus development and function	Kallmann syndrome without CHARGE phenotype; OMIM:612370	Oligozoospermia, azoospermia	Familial/sporadic	Endocrine disorder/Reproductive system syndrome	AD	AD/AD	AD	16	Definitive	4	0	3	4	2	1	2	18834967; 19021638; 22399515; 22724017; 23533228; 24732674; 25064402; 25472840; 28833369; 30098700	21682876; 22035731; 25739677; 26031747; 26199944
			Pre-testicular	Abnormal hypothalamus development and function	Isolated Hypogonadotropic Hypogonadism (normosmic) without CHARGE phenotype; OMIM:612370	Azoospermia	Familial/sporadic	Endocrine disorder/Reproductive system syndrome	AD	AD/AD	AD	16	Definitive	4	0	3	4	2	1	2	18834967; 24732674; 25383892; 25472840; 28833369; 30098700	22035731; 25064402; 28209183
CYP11A1	P450SCC	15q24.1	Pre-testicular	Adrenal gland dysfunction	Congenital adrenal insufficiency with partial 46,XY sex reversal (Prader stage 4; 5 or 6); OMIM:613743	Normozoospermia, oligozoospermia, azoospermia	Familial/sporadic	Endocrine disorder/Reproductive system syndrome	AR	AR/AR	AR	16	Definitive	3	0	3	4	2	2	2	19116240; 21159840; 22968487; 26492835; 29178636
CYP11B1	P450C11	8q24.3	Pre-testicular	Adrenal gland dysfunction	46,XX Disorders of Sex Development (Prader scale 4; 5 or 6) due to congenital adrenal hyperplasia (11-beta-hydroxylase deficiency); OMIM: 202010	Azoospermia	Familial/sporadic	Endocrine disorder/Reproductive system syndrome	AR	AR/AR	AR	17	Definitive	4	0	3	4	2	2	2	8506298; 9116420; 11095433; 11196457; 12966519; 16046588; 17172090; 17371482; 18663314; 19153514; 19567537; 20089618; 20331679; 20523022; 22964742; 26476331; 26956189; 27821898; 28228528; 28962970; 30179867
CYP17A1	P450C17	10q24.32	Pre-testicular	Adrenal gland dysfunction	46,XY Disorders of Sex Development (Prader stage 4, 5 or 6) due to 17-alpha-hydroxylase/17,20-lyase deficiency; OMIM:202110	Normozoospermia, oligozoospermia, azoospermia	Familial/sporadic	Endocrine disorder/Reproductive system syndrome	AR	AR/AD	AR	16	Definitive	3	0	3	4	2	2	2	1740503; 1577471; 9326943; 9360545; 14504283; 20080843; 23291414
CYP19A1	Aromatase	15q21.2	Pre-testicular	Adrenal gland dysfunction	Aromatase excess syndrome with gynaecomastia; OMIM: 139300	Normozoospermia, oligozoospermia, azoospermia	Familial/sporadic	Endocrine disorder/Reproductive system syndrome	AD	AR/AR	AD	17	Definitive	4	0	3	4	2	2	2	12736278; 24064691; 24102311; 21470988; 17584767; 15811932; 9543166		Gain of function rearrangements
			Pre-testicular	Adrenal gland dysfunction	46,XX Disorders of Sex Development (Prader scale 4; 5 or 6) due to aromatase deficiency; OMIM:613546	Azoospermia	Familial/sporadic	Endocrine disorder/Reproductive system syndrome	AR	AR/AR	AR	9	Moderate	2	0	1	2	2	0	2	24705274; 29324451; 25415177
			Pre-testicular	Adrenal gland dysfunction	Male infertility in 46,XY men due to aromatase deficiency; OMIM:613546	Oligozoospermia, azoospermia	Familial/sporadic	Endocrine disorder	AR	AR/AR	AR	6	Limited	1	0	0	1	2	0	2	12466340	9211678; 23748068; 25301327; 24705274	In 9211678 unaffected brother also has oligozoospermia indicating different cause. 24705274 has different phenotype than all other reported boys with aromatase deficiency (undervirilization). Possibly different cause
CYP21A2	P450c21B	6p21.33	Pre-testicular	Adrenal gland dysfunction	Classic congenital adrenal hyperplasia; OMIM:201910	Oligozoospermia, azoospermia	Familial/sporadic	Endocrine disorder	AR	AR/AR	AR	17	Definitive	4	0	3	4	2	2	2	11443169; 17481616; 17895312; 26935236; 28879515		Full list of variants and phenotypes described in: 29450859
			Pre-testicular	Adrenal gland dysfunction	Non-classic adrenal hyperplasia (late onset or no CAH symptoms); OMIM: 201910	Oligozoospermia, azoospermia	Familial/sporadic	Endocrine disorder	AR	AR/AR	AR	17	Definitive	4	0	3	4	2	2	2	17033937; 21444649; 21673469; 21843885; 24394723; 26935236; 28676275		Full list of variants and phenotypes described in: 29450859
DCC		18q21.2	Pre-testicular	Abnormal hypothalamus development and function	Kallmann syndrome; OMIM:NA (PS147950)	Oligozoospermia, azoospermia	Familial/sporadic	Endocrine disorder/Reproductive system syndrome	AD	AD/AR	AD	9	Moderate	2	0	1	0	2	2	2	29202173; 30098700
DHH		12q13.12	Pre-testicular	Abnormal development of reproductive organs	46,XY Disorders of Sex Development (Pradel scale 4; 5 or 6); OMIM:233420	Azoospermia, oligozoospermia	Sporadic	Reproductive system syndrome	AR	AD/AR	AR	8	Limited	1	0	0	2	2	2	2	30298535
DMC1		22q13.1	Testicular	Meiotic arrest	Non-obstructive azoospermia; OMIM:NA(PS258150)	Azoospermia	Familial	Isolated infertility	AR	AD/AD	AR	5	Limited	1	0	0	0	2	0	2	29331980
DMRT1		9p24.3	Testicular	Sertoli cell-only syndrome/Pre-meiotic arrest/Meiotic arrest	Non-obstructive azoospermia; OMIM:NA(PS258150)	Azoospermia	Sporadic	Isolated infertility	AD	AD/AR	AD	9	Moderate	3	0	1	1	2	0	2	23555275; 24934491	21340164; 25529318; 26139570; 27711951; 26260363
DNAAF2	KTU/C14orf104/PF13	14q21.3	Testicular	Spermiogenesis defect	Primary ciliary dyskinesia; OMIM:612518	Asthenozoospermia	Familial	Syndromic infertility	AR	AR-AD/AR	AR	10	Moderate	2	0	0	2	2	2	2	19052621
DNAAF4	DYX1C1	15q21.3	Testicular	Spermiogenesis defect	Primary ciliary dyskinesia; OMIM:615482	Asthenozoospermia	Familial	Syndromic infertility	AR	AR/AR	AR	12	Moderate	2	0	1	4	2	2	1	23872636; 28801648
DNAAF5	HEATR2	7p22.3	Testicular	Spermiogenesis defect	Primary ciliary dyskinesia; OMIM:614874	Asthenozoospermia	Familial	Syndromic infertility	AR	NA/NA	AR	8	Limited	1	1	0	1	2	1	2	23040496
DNAH1		3p21.1	Testicular	Spermiogenesis defect	Multiple morphological abnormalities of the sperm flagella; OMIM:617576	Teratozoospermia: Multiple morphological abnormalities of the sperm flagella	Familial/sporadic	Isolated infertility	AR	AD-AR/AR	AR	16	Definitive	4	0	2	4	2	2	2	24360805; 27094479; 27573432; 27798045; 28577616; 29449551	25652624
DNAH9		17p12	Testicular	Spermiogenesis defect	Primary ciliary dyskinesia: OMIM:NA (PS244400)	Asthenozoospermia	Familial	Syndromic infertility	AR	AR/AR	AR	3	Limited	1	0	0	0	1	1	0	30471717
DNAI1		9p13.3	Testicular	Spermiogenesis defect	Primary ciliary dyskinesia; OMIM:244400	Asthenozoospermia	Familial	Syndromic infertility	AR	AR/AR	AR	8	Limited	1	0	1	3	2	0	1	11231901; 11713099
DNAI2		17q25.1	Testicular	Spermiogenesis defect	Primary ciliary dyskinesia; OMIM:612444	Asthenozoospermia	Familial	Syndromic infertility	AR	AR/AR	AR	8	Limited	1	1	0	1	2	2	1	18950741
DNAJB13		11q13.4	Testicular	Spermiogenesis defect	Primary ciliary dyskinesia; OMIM:617091	Severe oligoasthenoteratozoospermia, necrozoospermia	Familial	Syndromic infertility	AR	AR/AR	AR	7	Limited	1	0	0	1	2	2	1	27486783
DNMT1		19p13.2	Testicular	Sertoli cell-only syndrome/pre-meiotic arrest/meiotic arrest	Non-obstructive azoospermia; OMIM:NA(PS258150)	Azoospermia	Sporadic	Isolated infertility	Not reported	AD/AR	AD	3	Limited	1	0	0	0	2	0	0	25739334
DNMT3B		20q11.21	Testicular	Sertoli cell-only syndrome/pre-meiotic arrest/meiotic arrest	Non-obstructive azoospermia; OMIM:NA (PS258150)	Azoospermia	Sporadic	Isolated infertility	Not reported	AD/AR	AD	4	Limited	3	0	0	0	1	0	0	25739334
DPY19L2		12q14.2	Testicular	Spermiogenesis defect	Globozoospermia; OMIM:613958	Teratozoospermia: Globozoospermia	Familial/sporadic	Isolated infertility	AR	AR/AR	AR	16	Definitive	4	0	3	4	2	1	2	21397063; 21397064; 21857011; 22627659; 22653751; 23512994; 24265589; 25755131; 26516168; 27441053; 29339016; 30333325	28801929
E2F1		20q11.22	Testicular	Leydig cell dysfunction/Sertoli cell-only syndrome/Pre-meiotic arrest/Meiotic arrest/Spermiogenesis defect	Non-obstructive azoospermia; OMIM:NA(PS258150)	Azoospermia	Sporadic	Isolated infertility	AD	AD/AR	AD	8	Limited	3	0	0	1	2	0	2	25439843
ERBB4		2q34	Pre-testicular	Abnormal hypothalamus development and function	Isolated Hypogonadotropic Hypogonadism; OMIM:NA (PS147950)	Oligozoospermia, azoospermia	Sporadic	Endocrine disorder/Reproductive system syndrome	Not reported	AD/AR	AD	3	Limited	1	0	0	0	2	0	0	30098700
FANCA		16q24.3	Testicular	Sertoli cell-only syndrome	Occult Fanconi Anemia; OMIM:NA (PS227650)	Azoospermia	Familial/sporadic	Isolated infertility	AR	AR/AR	AR	10	Moderate	1	0	0	3	2	2	2	29904161		Functional evidence from 16397136; 21273304
FANCM		14q21.2	Testicular	Sertoli cell-only syndrome/pre-meiotic arrest	Oligozoospermia; OMIM:NA (PS258150)	Oligozoospermia, azoospermia	Familial	Isolated infertility	AR	AR/AR	AR	13	Strong	2	0	1	4	2	2	2	29895858; 30075111
FATE1	FATE	Xq28	Testicular	Sertoli cell-only syndrome/Pre-meiotic arrest/Meiotic arrest/Spermiogenesis	Oligoasthenozoospermia; OMIM:NA (PS258150)	Oligoasthenozoospermia	Sporadic	Isolated infertility	XL	XL/XL	XL	2	No evidence	1	0	0	0	1	0	0	12811541
FEZF1		7q31.32	Pre-testicular	Abnormal hypothalamus development and function	Kallmann syndrome; OMIM:616030	Oligozoospermia, azoospermia	Familial	Endocrine disorder/Reproductive system syndrome	AR	AD/AR	AR	5	Limited	1	0	0	1	1	0	2	25192046	25636053	Family 1 not counted because of CCDC141 mutation
FGF17		8p21.3	Pre-testicular	Abnormal hypothalamus development and function	Kallmann syndrome; OMIM:615270	Oligozoospermia, azoospermia	Sporadic	Endocrine disorder/Reproductive system syndrome	AD	AD/AR	AD	8	Limited	1	0	1	1	2	2	1	23643382; 28833369
			Pre-testicular	Abnormal hypothalamus development and function	Isolated Hypogonadotropic Hypogonadism (normosmic); OMIM:615270	Oligozoospermia, azoospermia	Sporadic	Endocrine disorder/Reproductive system syndrome	AD	AD/AR	AD	8	Limited	1	0	1	1	2	2	1	23643382	25636053
FGF8		10q24.32	Pre-testicular	Abnormal hypothalamus development and function	Kallmann syndrome; OMIM: 612702	Oligozoospermia, azoospermia	Familial/sporadic	Endocrine disorder/Reproductive system syndrome	AD	AD/AD	AD	14	Strong	4	0	3	3	2	0	2	18596921; 20463092; 23533228; 25064402	17235395; 21682876; 22035731; 22724017; 23200691; 24732674; 25636053; 25739677; 26031747; 26199944
			Pre-testicular	Abnormal hypothalamus development and function	Isolated Hypogonadotropic Hypogonadism (normosmic); OMIM:612702	Oligozoospermia, azoospermia	Familial/sporadic	Endocrine disorder/Reproductive system syndrome	AD	AD/AD	AD	10	Moderate	3	0	1	2	2	0	2	18596921; 20463092	17235395; 21682876; 22035731; 22724017; 23200691; 24732674; 25636053; 25739677; 26031747; 26199944
FGFR1	KAL2	8p11.23	Pre-testicular	Abnormal hypothalamus development and function	Kallmann syndrome; OMIM:147950	Oligozoospermia, azoospermia	Familial/sporadic	Endocrine disorder/Reproductive system syndrome	AD	AD/NA	AD	17	Definitive	4	0	3	4	2	2	2	12627230; 15001591; 15605412; 15613419; 15845591; 16418210; 16606836; 16757108; 16764984; 16882753; 17154279; 17235395; 18160472; 20536592; 21682876; 22724017; 23154428; 23533228; 24204987; 24732674; 25064402; 25394172; 26031747; 26051373; 26199944; 26277103; 28008864; 28411082; 28833369; 29228280; 29658329; 30098700	18463157; 18723471; 22035731; 23200691; 23643382; 24522099; 25739677;
			Pre-testicular	Abnormal hypothalamus development and function	Isolated Hypogonadotropic Hypogonadism (normosmic); OMIM:147950	Oligozoospermia, azoospermia	Familial/sporadic	Endocrine disorder/Reproductive system syndrome	AD	AD/NA	AD	17	Definitive	4	0	3	4	2	2	2	16061567; 16606836; 16757108; 16882753; 17200176; 17235395; 19820032; 24732674; 25064402; 25394172; 25636053; 26277103; 28008864; 28087897; 28195315; 28209183; 28833369; 30098700	18463157; 18723471; 22035731; 25383892; 21292259; 25636053
FLNA	FLN1	Xq28	Pre-testicular	Abnormal development of reproductive organs	Periventricular nodular heterotopia; OMIM: 300049	Normozoospermia, oligozoospermia, azoospermia	Familial	Syndromic infertility	XL	XL/XL	XL	8	Limited	2	0	2	1	2	0	1	15249610; 17632775; 28432720
FSHB		11p14.1	Pre-testicular	Pituitary gland dysfunction	Isolated Hypogonadotropic Hypogonadism; OMIM:229070	Oligozoospermia, azoospermia	Familial/sporadic	Endocrine disorder/Reproductive system syndrome	AR	AR/AR	AR	12	Moderate	2	0	2	2	2	2	2	9624193; 9806482; 12161499	12568861; 15846219; 25064402
FSHR		2p16.3	Pre-testicular	Pre-meiotic arrest	Hypergonadotropic hypogonadism; OMIM:NA (PS147950)	Oligozoospermia	Familial	Endocrine disorder	AR	AD-AR/AR	AR	11	Moderate	3	0	1	1	2	2	2	9020851; 28591755	9027356; 9202988; 9756276; 10022448; 11804326; 16338864; 23884663	Variability in phenotype
FSIP2		2q32.1	Testicular	Spermiogenesis defect	Multiple morphological abnormalities of the sperm flagella; OMIM:618153	Teratozoospermia: Multiple Morphological Abnormalities of the Sperm Flagella	Sporadic	Isolated infertility	AR	AR/AR	AR	8	Limited	2	0	0	4	1	1	0	30137358
GALNTL5		7q36.1	Testicular	Spermiogenesis defect	Asthenozoospermia; OMIM:NA (PS258150)	Asthenozoospermia	Sporadic	Isolated infertility	AD	AR/AD	AD	7	Limited	1	0	0	1	2	1	2	24398516		Inheritance pattern in human suggests AR and in mouse AD. LoF mutations described in ExAC
GAS8		16q24.3	Testicular	Spermiogenesis defect	Primary ciliary dyskinesia; OMIM:616726	Asthenozoospermia	Sporadic	Syndromic infertility	AR	AR/AR	AR	8	Limited	1	0	0	1	2	2	2	27120127
GATA4		8p23.1	Pre-testicular	Abnormal development of reproductive organs	46,XY Disorders of Sex Development (Prader scale 4; 5 or 6) resulting in anomalies of testicular development; OMIM:615542	Oligozoospermia, azoospermia	Familial	Reproductive system syndrome	AD	AD/AR	AD	12	Moderate	3	0	1	2	2	2	2	21220346; 29735817	27899089; 29670578	29670578 suggests digenic inheritance
GH1		17q23.3	Pre-testicular	Pituitary gland dysfunction	Growth hormone deficiency; OMIM:262400/612781/173100	Oligozoospermia	Familial	Syndromic infertility	AD	AR/AR-AD	AD	8	Limited	1	0	0	1	2	2	2	17132747	30098700
GNRH1		8p21.2	Pre-testicular	Abnormal hypothalamus development and function	Isolated Hypogonadotropic Hypogonadism; OMIM:614841	Oligozoospermia, azoospermia	Familial/sporadic	Endocrine disorder/Reproductive system syndrome	AR	AR/AR	AR	10	Moderate	1	0	1	2	2	2	2	19535795; 19567835	2546961; 12788881; 14689055; 15846219; 17179725; 1756212; 18463157; 19489874; 23936060; 20591981; 22035731; 22766261; 23936060; 25064402; 25636053; 25739677; 26031747; 26199944; 27544332; 30098700
GNRHR		4q13.2	Pre-testicular	Pituitary gland dysfunction	Isolated Hypogonadotropic Hypogonadism; OMIM:146110	Oligozoospermia, azoospermia	Familial	Endocrine disorder/Reproductive system syndrome	AR	AR/AR	AR	17	Definitive	4	0	3	4	2	2	2	9371856; 9425890; 10022417; 10084584; 10698591; 11297587; 11318785; 11397842; 11397871; 12477532; 12568864; 14689055; 15846219; 16213849; 16322390; 16500342; 16868131; 16968799; 17074994; 17235395; 21292259; 21717411; 22035731; 22724017; 22766261; 22788855; 23295295; 24204987; 24732674; 25531638; 27544332; 28611058; 29182666; 29777911; 30415482	9418701; 12788881; 16423815; 17223984; 18463157; 19489874; 21664240; 25064402; 25636053; 25739677; 26031747; 26199944; 30098700
GTF2H3		12q24.31	Testicular	Pre-meiotic arrest/Meiotic arrest/Spermiogenesis defect	Non-obstructive azoospermia; OMIM:NA (PS258150)	Azoospermia	Familial	Isolated infertility	AR	AR/AR	AR	2	No evidence	1	0	0	0	1	0	0	29966603
HAUS7		Xq28	Testicular	Meiotic arrest	Severe oligozoospermia; OMIM:NA (PS258150)	Severe oligozoospermia	Familial	Isolated infertility	XL	XL/XL	XL	3	Limited	1	0	0	0	1	0	1	29017965
HESX1		3p14.3	Pre-testicular	Abnormal hypothalamus development and function	Kallmann syndrome; OMIM:NA (PS147950)	Oligozoospermia, azoospermia	Sporadic	Endocrine disorder/Reproductive system syndrome	AD	AR/AD	AD	4	Limited	1	0	0	0	2	0	1	23465708	15846219; 25064402
HS6ST1		2q14.3	Pre-testicular	Abnormal hypothalamus development and function	Kallmann syndrome; OMIM:614880	Oligozoospermia, azoospermia	Familial/sporadic	Endocrine disorder/Reproductive system syndrome	AD	AD/AR	AD	10	Moderate	3	0	2	1	2	2	0	21700882; 23533228; 29931354	25064402; 25739677; 26031747
HSD17B3		9q22.32	Pre-testicular	Abnormal development of reproductive organs	46,XY Disorders of Sex Development (Prader scale 4; 5 or 6) resulting in anomalies of testicular development; OMIM:264300	Normozoospermia, oligozoospermia, azoospermia	Familial/sporadic	Reproductive system syndrome	AR	AR/AR	AR	12	Moderate	2	0	3	3	2	2	0	17466011; 22445608; 27073926; 25960839	25605705; 26681172; 30496128
HSD3B2		1p12	Pre-testicular	Adrenal gland dysfunction	Adrenal hyperplasia due to 3β-hydroxysteroid dehydrogenase deficiency; OMIM:201810	Normozoospermia, oligozoospermia, azoospermia	Familial/sporadic	Syndromic infertility	AR	AR/AR	AR	15	Strong	4	0	3	4	2	2	0	10770215; 18252794; 25605705; 27476613; 28870780	14764821	Only likely benign variants in 14764821
HSF2		6q22.31	Testicular	Meiotic arrest/Spermiogenesis defect	Non-obstructive azoospermia; OMIM:NA (PS258150)	Azoospermia	Sporadic	Isolated infertility	AD	AD/AR	AD	9	Moderate	2	0	0	1	2	2	2	23064888
HYDIN		16q22.2	Testicular	Spermiogenesis defect	Primary ciliary dyskinesia; OMIM:608647; asthenozoospermia OMIM:NA (PS258150)	Asthenozoospermia	Familial	Syndromic infertility	AR	AR/AR	AR	6	Limited	1	0	0	1	1	1	2	23022101
IL17RD		3p14.3	Pre-testicular	Abnormal hypothalamus development and function	Kallmann syndrome with hearing loss; OMIM:615267	Oligozoospermia, azoospermia	Familial/sporadic	Endocrine disorder/Reproductive system syndrome/Syndromic infertility	AR	AR/AR	AR	4	Limited	1	0	0	1	1	1	0	23643382	25636053; 28833369; 30098700	Only heterozygous variants in 25636053. Unknown zygosity in 28833369
INSL3		19p13.11	Pre-testicular	Abnormal development of reproductive organs	Cryptorchidism; OMIM:219050	Normozoospermia, oligozoospermia, azoospermia	Familial/Sporadic	Reproductive system syndrome	AD	AR/AD	AD	12	Moderate	4	0	3	1	2	0	2	11095425; 11746019; 12601553; 12970298; 15353080; 16687567; 17437853; 19017913; 19416190	10729310; 11182749; 11380919; 11383919; 11992081; 15533513; 15579790; 17028442; 21853106; 25728210; 26840636	Contradictory inheritance pattern. Assumed that is AD
JAG1		20p12.2	Pre-testicular	Abnormal hypothalamus development and function	Isolated Hypogonadotropic Hypogonadism; OMIM:NA (PS147950)	Oligozoospermia, azoospermia	Familial	Endocrine disorder/Reproductive system syndrome	AD	AD/AD	AD	2	No evidence	1	0	0	0	1	0	0	27502037		Digenic inheritance suggested
KDM3A		2p11.2	Testicular	Spermiogenesis defect	Oligozoospermia; OMIM:NA (PS258150)	Oligozoospermia	Sporadic	Isolated infertility	AD	AD/AR	AD	5	Limited	1	0	0	0	2	0	2	30053768		Poor sequencing quality for variant NM_018433.5(KDM3A):c.3631del: Not included in the analysis
KISS1R	GPR54	19p13.3	Pre-testicular	Abnormal hypothalamus development and function	Kallmann syndrome; OMIM:614837	Oligozoospermia, azoospermia	Familial/sporadic	Endocrine disorder/Reproductive system syndrome	AR	AR/AR	AR	17	Definitive	4	0	3	4	2	2	2	12944565; 14573733; 15598687; 16322390; 17074994; 17164310; 20371656; 21193544; 22619348; 22766261; 23349759; 23643382; 24522099; 25262569; 26199944; 27094476; 28833369; 29264451; 29452377	17179725; 18463157; 19489874; 22035731; 22724017; 24732674; 25064402; 25636053; 25739677; 26031747; 27544332; 30098700
			Pre-testicular	Abnormal hypothalamus development and function	Isolated Hypogonadotropic Hypogonadism (normosmic); OMIM:614837	Oligozoospermia, azoospermia	Familial/sporadic	Endocrine disorder/Reproductive system syndrome	AR	AR/AR	AR	17	Definitive	4	0	3	4	2	2	2	12944565; 14573733; 15598687; 16322390; 17074994; 17164310; 20371656; 21193544; 22619348; 22766261; 23349759; 23643382; 24522099; 25262569; 26199944; 27094476; 28833369; 29264451; 29452377	17179725; 18463157; 19489874; 22035731; 22724017; 24732674; 25064402; 25636053; 25739677; 26031747; 27544332; 30098700
KLHL10		17q21.2	Testicular	Meiotic arrest/Spermiogenesis defect	Oligozoospermia; OMIM:615081	Oligozoospermia	Sporadic	Isolated infertility	AD	AD/AD	AD	11	Moderate	3	0	0	3	2	1	2	17047026		Mutations were found in mRNA. Unknown inheritance pattern in DNA from blood/saliva/other source
LHB		19q13.3	Pre-testicular	Pituitary gland dysfunction	Isolated Hypogonadotropic hypogonadism; OMIM:228300	Oligozoospermia, azoospermia	Familial/sporadic	Endocrine disorder	AR	AR/AR	AR	17	Definitive	3	1	3	4	2	2	2	1727547; 15602022; 17761593; 22723313; 28092701; 29476300	14709845; 22724017; 25064402; 30098700
LHCGR	LHR	2p16.3	Testicular	Leydig cell dysfunction	Leydig cell dysfunction with hypogonadism; OMIM:238320	Normozoospermia, oligozoospermia	Familial/Sporadic	Reproductive system syndrome/Endocrine system disorder	AR	AR/AR	AR	17	Definitive	3	1	3	4	2	2	2	8843415; 9215288; 9626653; 10852464; 11849253; 23232123; 26246498; 18508780	14689055; 23232123; 23884663
			Testicular	Leydig cell dysfunction	Male precocious puberty; OMIM:176410	Normozoospermia, oligozoospermia	Familial/sporadic	Reproductive system syndrome/Endocrine system disorder	AD	AD/AD	AD	17	Definitive	4	1	3	4	2	2	1	7692306; 8281137; 7527413; 7757065; 7892197; 7714085; 7628171; 7562970; 7629248; 7593421; 8829636; 8929952; 8607787; 8812739; 8855841; 9467560; 9598734; 9661624; 9703386; 9973550; 10084607; 10580072; 10704433; 11134146; 11200941; 11936470; 14510919; 16759041; 16918965; 19492585; 21060208; 26831561; 27532428; 21490077
LRRC6		8q24.22	Testicular	Spermiogenesis defect	Primary ciliary dyskinesia; OMIM:614935	Asthenozoospermia	Familial/Sporadic	Syndromic infertility	AR	AR/AR	AR	13	Strong	3	0	1	4	2	1	2	23122589; 29511670
MAGEB4		Xp21.2	Testicular	Sertoli cell defect/Pre-meiotic defect/Meiotic defect	Non-obstructive azoospermia; OMIM:NA (PS258150)	Azoospermia	Familial	Isolated infertility	XL	XL/XL	XL	3	Limited	1	0	0	0	1	1	0	28401488
MAMLD1	CXorf6	Xq28	Pre-testicular	Abnormal development of reproductive organs	46,XY Disorders of Sex Development (Prader scale 4; 5 or 6); OMIM:300758	Normozoospermia, oligozoospermia, azoospermia	Familial/sporadic	Reproductive system syndrome	XL	XL/XL	XL	15	Strong	4	0	3	4	2	2	0	17086185; 24790369; 18635673; 22479329; 25383892; 25833151; 26580071; 27383042	20347055; 21853106	Critical review in 26580071. In 18635673: p.V432A variant is very common in African population (18%). In 20347055: rs41313406, rs61740566, rs2073043 is common SNP
MAP2K2		19p13.3	Pre-testicular	Abnormal development of reproductive organs	Cryptorchidism; OMIM:NA (PS258150)	Normozoospermia, oligozoospermia, azoospermia	Sporadic	Reproductive system syndrome	AD	AD/AD	AD	6	Limited	1	0	0	1	2	2	0	29752777		Functional evidence from: 18413255
MAP3K1		5q11.2	Pre-testicular	Abnormal development of reproductive organs	46,XY Disorders of Sex Development (Prader scale 4; 5 or 6); OMIM:613762	Normozoospermia, oligozoospermia, azoospermia	Familial/sporadic	Reproductive system syndrome	AD	AD/AD	AD	8	Limited	3	1	1	1	1	1	0	21129722; 25383892
MC4R		18q21.32	Pre-testicular	Abnormal hypothalamus development and function	Obesity with hypogonadotropic hypogonadism; OMIM:601665	Azoospermia, oligozoospermia	Sporadic	Endocrine disorder	AR	AD/AR	AR	5	Limited	1	0	0	1	1	1	1	21921657		Functional experiment in 17579204
MEI1		22q13.2	Testicular	Meiotic arrest	Non-obstructive azoospermia; OMIM:NA(PS258150)	Azoospermia	Familial	Isolated infertility	AR	AR/AR	AR	5	Limited	1	0	0	0	2	0	2	29659827	16683055; 28718531	No mutations from 16683055 and 28718531. MEI1 is likely AR. 1 variant found VUS
MEIOB		16p13.3	Testicular	Meiotic arrest	Non-obstructive azoospermia; OMIM:617706	Azoospermia	Familial	Isolated infertility	AR	AR/NA	AR	4	Limited	1	0	0	0	1	0	2	28206990		Mouse model: 24240703
MNS1		15q21.3	Testicular	Spermiogenesis defect	Asthenoteratozoospermia	Asthenozoospermia, teratozoospermia: short tails and abnormal head	Familial	Syndromic infertility	AR	AR/AR	AR	7	Limited	1	0	0	1	1	2	2	30148830
MTOR		1p36.22	Pre-testicular	Abnormal hypothalamus development and function	Isolated Hypogonadotropic hypogonadism; OMIM:NA (PS147950)	Oligozoospermia, azoospermia	Sporadic	Endocrine disorder/Reproductive system syndrome	AD	AD/AD	AD	3	Limited	1	0	0	0	2	0	0	30098700
NANOS2		19q13.32	Testicular	Sertoli cell-only syndrome	Non-obstructive azoospermia; OMIM:NA (PS258150)	Azoospermia	Familial	Isolated infertility	AR	AR/AR	AR	5	Limited	1	0	0	0	2	0	2	29790874	19168545
NLRP3		1q44	Testicular	Sertoli cell-only syndrome/Pre-meiotic arrest/Meiotic arrest/Spermiogenesis defect	Muckle-Wells Syndrome; OMIM:191900	Oligozoospermia, azoospermia	Familial/sporadic	Syndromic infertility	AD	AR/AD	AD	9	Moderate	3	0	0	3	1	0	2	22512814
NNT		5p12	Pre-testicular	Adrenal gland dysfunction	Primary Adrenal Insufficiency with precocious puberty; OMIM:614736	Azoospermia, oligozoospermia	Familial/sporadic	Endocrine disorder/Reproductive system syndrome	AR	AD/AR	AR	8	Limited	1	0	1	4	1	0	1	25879317; 27129361		Not all males are affected by reprodictive phenotype; subtraction of 1 point for number of unrelated patients
NOS1		12q24.22	Pre-testicular	Abnormal hypothalamus development and function	Isolated Hypogonadotropic hypogonadism; OMIM:NA (PS147950)	Oligozoospermia, azoospermia	Sporadic	Endocrine disorder/Reproductive system syndrome	AD	AD/AR	AD	4	Limited	1	0	1	0	1	0	1	27502037; 30098700		Other mutation in RD3 in same patient. No link to phenotype
NOTCH1		9q34.3	Pre-testicular	Abnormal hypothalamus development and function	Isolated Hypogonadotropic hypogonadism; OMIM:NA (PS147950)	Oligozoospermia, azoospermia	Sporadic	Endocrine disorder/Reproductive system syndrome	AD	AD/AR	AD	3	Limited	1	0	0	0	1	0	1	27502037
NR0B1	DAX1	Xp21.2	Pre-testicular	Adrenal gland dysfunction	Congenital Adrenal Hypoplasia; OMIM:300200	Oligozoospermia, azoospermia	Familial/sporadic	Endocrine disorder	XL	XL/XL	XL	17	Definitive	4	0	3	4	2	2	2	7990958; 8844218; 8636263; 8675564; 8770879; 8855822; 9195207; 9003500; 9415399; 9508067; 10022408; 10341858; 10361383; 10522996; 10599709; 10931108; 11113848; 11443184; 12629128; 14689055; 15841486; 15860922; 15884018; 16355812; 16553032; 16645015; 17054473; 18202527; 18604556; 18941128; 19129717; 19508677; 19672728; 19773398; 20573681; 20975255; 21227944; 21270512; 21632081; 21925982; 22562240;…
			Pre-testicular	Adrenal gland dysfunction	Late-onset adrenal failure or isolated hypogonadotropic hypogonadism; OMIM:NA (PS147950)	Oligozoospermia, azoospermia	Familial/sporadic	Isolated infertility	XL	XL/XL	XL	17	Definitive	4	0	3	4	2	2	2	10675358; 11788621; 18380948; 18607630; 23384712; 24232823; 25003377; 26207377; 28075027; 28284037; 28741070; 28924487	10599708; 12773801; 16275267; 25064402; 27711951
			Pre-testicular	Abnormal development of reproductive organs	46,XX Disorders of Sex Development (Prader scale 4; 5 or 6); OMIM:NA	Azoospermia	Sporadic	Reproductive system syndrome	XL	XL/XL	XL	5	Limited	1	0	0	0	2	0	2	28483799		Heterozygous deletion
NR5A1	SF1	9q33.3	Pre-testicular	Abnormal development of reproductive organs	46,XY Disorders of Sex Development (Prader scale 4; 5 or 6); OMIM:612965	Oligozoospermia, azoospermia	Familial/Sporadic	Reproductive system syndrome	AD	AD/AR	AD	17	Definitive	4	0	3	4	2	2	2	15472171; 17200175; 17488792; 17940071; 21535007; 22474171; 22907560; 22909003; 23096908; 23729601; 23969951; 24591553; 25160005; 25502990; 25989977; 26260161; 26492835; 26681172; 27135758; 27169744; 27463801; 27553487; 27711951; 27899089; 28326187; 28459839; 29027717; 29090230; 29190620; 28938747; 30103258; 30067310; 29935645; 29332064; 29027299	21853106
			Pre-testicular	Abnormal development of reproductive organs	46,XX Disorders of Sex Development (Prader scale 4; 5 or 6); OMIM:617480	Azoospermia	Sporadic	Reproductive system syndrome	AD	AD/AR	AD	12	Moderate	3	0	3	1	2	2	1	27378692; 27490115; 27610946; 29393271; 30350900	21340153; 23380608	Activating variant
			Pre-testicular	Leydig cell dysfunction/Sertoli cell-only syndrome/Pre-meiotic arrest/ Pituitary gland dysfunction	Isolated spermatogenic failure; OMIM:184757	Oligozoospermia, azoospermia	Sporadic	Endocrine disorder	AD	AD/AR	AD	14	Strong	4	0	3	1	2	2	2	20887963; 21163476; 23299922; 24067197; 24750329; 25989977	29265478
NRAS		1p13.2	Pre-testicular	Abnormal development of reproductive organs	Cryptorchidism; OMIM:NA (PS258150)	Normozoospermia, oligozoospermia, azoospermia	Sporadic	Reproductive system syndrome	AD	AD/AD	AD	5	Limited	1	0	0	1	1	2	0	29752777		Functional evidence from 19966803
NSMF	NELF	9q34.3	Pre-testicular	Abnormal hypothalamus development and function	Kallmann syndrome; OMIM:614838	Oligozoospermia, azoospermia	Familial/sporadic	Endocrine disorder/Reproductive system syndrome	AD	AR/AD-AR	AD	8	Limited	3	0	1	0	1	1	2	17235395; 21300340; 23533228	15362570; 15846219; 16423815; 18463157; 19489874; 20591981; 22035731; 25064402; 25636053; 25739677; 26031747; 26199944; 30098700	Poor evidence for mutations. No (likely) pathogenic mutaitons
			Pre-testicular	Abnormal hypothalamus development and function	Isolated hypogonadotropic hypogonadism (normosmic); OMIM:614838	Oligozoospermia, azoospermia	Familial/sporadic	Endocrine disorder/Reproductive system syndrome	AD	AR/AD-AR	AD	6	Limited	1	0	1	0	1	1	2	17235395; 21300340	15362570; 15846219; 16423815; 18463157; 19489874; 20591981; 22035731; 25064402; 25636053; 25739677; 26031747; 26199944; 30098700	Poor evidence for mutations. No (likely) pathogenic mutaitons
PANK2		20p13	Post-testicular	Abnormal development of vas deferens	Congenital bilateral absence of vas deferens; OMIM:NA (PS277180)	Azoospermia	Sporadic	Isolated infertility	AR	AR/AR	AR	4	Limited	1	0	0	1	1	0	1	19095672		Different phenotypes: Spermatogenesis effect in mice and obstructive azoospermia in human. More studies needed to clarify this difference
PDHA2		4q22.3	Testicular	Sertoli cell-only syndrome/Pre-meiotic arrest/Meiotic arrest/Spermiogenesis defect	Complex digit malformation in combination; OMIM:NA	Oligozoospermia, azoospermia	Familial	Syndromic infertility	AR	AR/NA	AR	3	Limited	1	0	0	0	1	0	1	29581481		In vivo phenotype of 18401010. Multiple genes affected in this family. Gene likely to be involved in spermatogenesis as based on protein expression in human and animal models
PIH1D3		Xq22.3	Testicular	Spermiogenesis defect	Mild Primary ciliary dyskinesia; OMIM:300991	Asthenozoospermia	Familial	Syndromic infertility	XL	XL/AR	XL	15	Strong	4	0	1	4	2	2	2	28041644; 28176794
PKD1		16p13.3	Testicular	Spermiogenesis defect	Polycystic kidney disease; OMIM:173900	Asthenozoospermia, oligozoospermia	Familial/sporadic	Syndromic infertility	AD	AD/AR	AD	14	Strong	4	0	0	4	2	2	2	30333007
PLCZ1		12p12.3	Post-testicular	Fertilization defect	Fertilization failure; OMIM:617214	Normozoospermia	Sporadic	Isolated infertility	AR	AR/AR	AR	10	Moderate	1	0	1	3	2	1	2	22095789; 26721930	18924610; 19584136	rs10505830 described in 18924610 is present homozygously in 5/3347 healthy Dutch fathers
PLEKHA5		12p12.3	Pre-testicular	Abnormal hypothalamus development and function	Kallmann syndrome; OMIM:NA (PS147950)	Oligozoospermia, azoospermia	Sporadic	Endocrine disorder/Reproductive system syndrome	AD	AR-AD/AD	AD	2	No evidence	1	0	0	0	0	0	1	27502037		Variant miscalled. p.N295Y should be p.(Asn295Ile)
PLK4		4q28.1	Testicular	Sertoli cell-only syndrome	Azoospermia; OMIM:NA (PS258150)	Azoospermia	Sporadic	Isolated infertility	AD	AR-AD/AD	AD	7	Limited	1	0	0	1	2	1	2	26452337	28718531
PLXNA1		3q21.3	Pre-testicular	Abnormal hypothalamus development and function	Kallmann syndrome; OMIM:NA (PS147950)	Oligozoospermia, azoospermia	Sporadic	Endocrine disorder/Reproductive system syndrome	AD	AR/AD	AD	14	Strong	4	0	1	4	2	1	2	28334861; 30467832	30098700	NM_032242.3(PLXNA1):c.1045G>C is present in 11/3347 fertile men, c.2690G>A in 5/3347
PMFBP1		16q22.2	Testicular	Spermiogenesis defect	Acephalic spermatozoa; OMIM:618112	Teratozoospermia: Acephalic spermatozoa	Familial	Isolated infertility	AR	AR/AR	AR	14	Strong	3		1	4	2	2	2	30032984; 30298696
POLR3B		12q23.3	Pre-testicular	Abnormal hypothalamus development and function	Isolated hypogonadotropic hypogonadism; OMIM:NA (PS147950)	Oligozoospermia, azoospermia	Sporadic	Endocrine disorder/Reproductive system syndrome	AR	AR/NA	AR	2	No evidence	1	0	0	0	1	0	0	27512013		Two patients. No functional experiments. Other patients known that have 4H leukodystrophy with hypogonadism
PROK2		3p13	Pre-testicular	Abnormal hypothalamus development and function	Kallmann syndrome; OMIM:610628	Oligozoospermia, azoospermia	Familial/Sporadic	Endocrine disorder/Reproductive system syndrome	AD/AR	AR/AR	AR	15	Strong	3	0	4	2	2	2	2	17959774 ;18285834; 18559922; 18682503; 20022991	17054399; 18160472; 18723471; 20591981; 21664240; 21682876; 22035731; 22724017; 23200691; 23386640; 23533228; 24732674; 25064402; 25531638; 25636053; 25739677; 26031747; 26199944; 28209183; 30098700	Discordant evidence for inheritance pattern. AD in 17054399. AR in 17959774
PROKR2		20p12.3	Pre-testicular	Abnormal hypothalamus development and function	Kallmann syndrome; OMIM:244200	Oligozoospermia, azoospermia	Familial/sporadic	Endocrine disorder/Reproductive system syndrome	AD/AR	AD-AR/AR	AR	17	Definitive	4	0	4	3	2	2	2	17054399; 18596028; 18826963; 20022991; 23200691; 24031091; 24276467; 26031747	18160472; 18559922; 18682503; 18723471; 20591981; 21664240; 21682876; 22035731; 22724017; 23386640; 23533228; 24204987; 18559922; 18682503; 22773735; 24732674; 25064402; 25636053; 25739677; 26199944; 28209183; 28611058; 28833369; 28858133; 30098700	Discordant evidence for inheritance pattern. 18826963 supports AR inheritance pattern
PSMC3IP		17q21.2	Testicular	Meiotic arrest	Azoospermia; OMIM:NA (PS258150)	Azoospermia	Familial	Isolated infertility	AR	AR/AR	AR	5	Limited	1	0	0	1	1	0	2	29240891	18941885
RBMXL2		11p15	Testicular	Meiotic arrest/Spermiogenesis defect	Azoospermia; OMIM:NA (PS258150)	Azoospermia	Sporadic	Isolated infertility	Not reported	AR-AD/NA	AD	3	Limited	1	0	0	0	1	0	1	14996998
REC8		14q12	Testicular	Meiotic arrest	Azoospermia; OMIM:NA (PS258150)	Azoospermia	Sporadic	Isolated infertility	Not reported	AD/AR	AD	5	Limited	1	0	0	0	2	0	2	18570052		Only one patient with a VUS. rs34075659 is present in 0.59% of fathers and is thus likely benign
RELN		7q22.1	Pre-testicular	Abnormal hypothalamus development and function	Isolated Hypogonadotropic hypogonadism; OMIM:NA (PS147950)	Oligozoospermia, azoospermia	Sporadic	Endocrine disorder/Reproductive system syndrome	AD	AD/AR	AD	3	Limited	2	0	0	0	0	0	1	30098700		c.8863C>T and c.3712A>C too common to cause phenotype
RNF220		1p34.1	Testicular	Spermiogenesis defect	Small-headed sperm; OMIM: NA (PS258150)	Teratozoospermia: Small-headed sperm	Familial	Isolated infertility	AR	AD/AR	AR	5	Limited	1	0	0	1	1	1	0	30500349
RSPH1		21q22.3	Testicular	Spermiogenesis defect	Primary ciliary dyskinesia; OMIM:615481	Asthenozoospermia	Sporadic	Syndromic infertility	AR	AR/AR	AR	6	Limited	1	0	0	1	1	1	2	23993197
RSPH3		6q25.3	Testicular	Spermiogenesis defect	Primary ciliary dyskinesia; OMIM:616481	Asthenozoospermia	Sporadic	Syndromic infertility	AR	AR/AR	AR	4	Limited	1	0	0	1	1	1	0	26073779
RSPH9		6p21.1	Testicular	Spermiogenesis defect	Primary ciliary dyskinesia; OMIM:612650	Asthenozoospermia	Familial	Syndromic infertility	AR	AR/AR	AR	6	Limited	1	0	0	0	2	1	2	19200523
RSPO1		1p34.3	Pre-testicular	Abnormal development of reproductive organs	Palmoplantar hyperkeratosis with squamous cell carcinoma of skin and sex reversal; OMIM:610644	Azoospermia	Familial/Sporadic	Reproductive system syndrome	AR	AR/AR	AR	12	Moderate	2	1	3	3	1	1	1	16227098; 17041600; 29575617; 29262419	24140641; 25529318; 26260363
SECISBP2		9q22.2	Testicular	Spermiogenesis defect	Selenoprotein deficiency disorder; OMIM:NA	Azoospermia	Familial/sporadic	Syndromic infertility	AR	AR/AR	AR	7	Limited	1	0	0	2	1	1	2	21084748		Mutation underlying splicing defect of P2 not identified
SEMA3A		7q21.11	Pre-testicular	Abnormal hypothalamus development and function	Kallmann syndrome; OMIM:614897	Oligozoospermia, azoospermia	Familial/sporadic	Endocrine disorder/Reproductive system syndrome	AD	AD/AR	AD	10	Moderate	3	0	1	2	1	1	2	22416012; 22927827	24522099; 25064402; 25636053; 26031747; 26199944; 28833369; 30098700
SLC26A3		7q22.3-q31.1	Post-testicular	Hydrocele/spermatocele	Congenital chloride diarrhea; OMIM:214700	Oligoasthenoteratozoospermia	Familial/sporadic	Syndromic infertility	AR	AR/AR	AR	5	Limited	3	0	0	1	1	0	0	16412765	29079751	Heterozygous variant in AR disease in 29079751
SLIT2		4p15.31	Pre-testicular	Abnormal hypothalamus development and function	Isolated hypogonadotropic hypogonadism (normosmic); OMIM:NA (PS147950)	Oligozoospermia, azoospermia	Sporadic	Endocrine disorder/Reproductive system syndrome	AD	AR/AD	AD	2	No evidence	1	0	0	0	1	0	0	30098700
SOS1		2p22.1	Pre-testicular	Abnormal development of reproductive organs	Cryptorchidism; OMIM:NA (PS258150)	Normozoospermia, oligozoospermia, azoospermia	Sporadic	Reproductive system syndrome	AD	AD/AD	AD	4	Limited	1	0	0	0	2	1	0	29752777
SOX10		22q13.1	Pre-testicular	Abnormal hypothalamus development and function	Kallmann syndrome; OMIM:NA (PS147950)	Oligozoospermia, azoospermia	Familial/sporadic	Endocrine disorder/Reproductive system syndrome	AD	AD/AD	AD	15	Strong	3	0	3	4	1	2	2	23643381; 24769923; 26228106; 29678855	25529318
SOX2		3q26.33	Pre-testicular	Abnormal hypothalamus development and function	Isolated hypogonadotropic hypogonadism (normosmic); OMIM:NA (PS147950)	Oligozoospermia, azoospermia	Familial	Endocrine disorder/Reproductive system syndrome	AD	AD/AD	AD	15	Strong	3	0	3	4	1	2	2	16932809; 21326281; 24211324; 24457197; 28659543	25064402
SOX3		Xq27.1	Pre-testicular	Abnormal development of reproductive organs	46,XX Disorders of Sex Development (Prader scale 4; 5 or 6); OMIM:NA	Azoospermia	Sporadic	Reproductive system syndrome	XL	XL/XL	XL	13	Strong	3	0	3	1	2	2	2	21183788; 22678921; 25781358; 27260338	26260363	Gain of function rearrangements
			Pre-testicular	Abnormal hypothalamus development and function	Isolated Hypogonadotropic hypogonadism; OMIM:NA (PS147950)	Oligozoospermia, azoospermia	Sporadic	Endocrine disorder/Reproductive system syndrome	XL	XL/XL	XL	5	Limited	1	0	0	0	2	0	2	25064402	15292361	Loss of function variant
SOX8		16p13.3	Pre-testicular	Abnormal development of reproductive organs	Azoospermia; OMIM:NA (PS258150) or oligozoospermia; OMIM:NA (PS258150)	Azoospermia, oligozoospermia	Sporadic	Isolated infertility	AD	AD/AR	AD	5	Limited	2	0	0	0	1	0	2	29373757		2 VUS and 3 (likely) benign variants
SOX9		17q24.3	Pre-testicular	Abnormal development of reproductive organs	46,XX Disorders of Sex Development (Prader scale 4; 5 or 6); OMIM:NA	Azoospermia	Familial/Sporadic	Reproductive system syndrome	AD	AD/AD	AD	11	Moderate	4	0	3	0	2	0	2	10588843; 21208124; 21653197; 22051515; 24140641; 25351776; 25604083	15266301; 16556678; 18056774; 21340153; 22570960; 25529318; 27711951; 26260363	Gain of function rearrangements
			Pre-testicular	Abnormal development of reproductive organs	46,XY Disorders of Sex Development (Prader scale 4; 5 or 6); OMIM:NA (PS400044)	Oligozoospermia, azoospermia	Sporadic	Reproductive system syndrome	AD	AD/AD	AD	9	Moderate	1	0	0	2	2	2	2	26740947	30496128	Multiple genes affected in 30496128
SPAG17		1p12	Testicular	Spermiogenesis defect	Asthenozoospermia; OMIM:NA (PS258150)	Asthenozoospermia	Familial	Isolated infertility	AR	AR/AR	AR	4	Limited	1	0	0	0	2	0	1	28548327		Variant predicted to be benign by several prediction programs. Reduces expression of gene supports pathogenicity, but mechanism remains unclear.
SPATA16		3q26.31	Testicular	Spermiogenesis defect	Globozoospermia; OMIM:102530	Teratozoospermia: Globozoospermia	Familial/sporadic	Isolated infertility	AR	AR/AR	AR	10	Moderate	2	0	1	2	2	2	1	17847006; 27086357	21857011; 24265589; 24825417	No mutation mentioned in 24825417. Mouse model described in 29065458
SPINK2		4q12	Testicular	Spermiogenesis defect	Non-obstructive azoospermia; OMIM:NA	Azoospermia	Familial	Isolated infertility	AR	AR/AR-AD	AR	7	Limited	1	0	0	1	1	2	2	28554943
SPO11		20q13.31	Testicular	Meiotic arrest	Non-obstructive azoospermia; OMIM:NA (PS258150)	Azoospermia	Familial	Isolated infertility	AR	AR/AR	AR	5	Limited	1	0	0	0	2	0	2	29790874	16169419; 16926002; 21556891; 25005169	Heterozygous variants in AR disease in 16169419; 16926002; 21556891; 25005169
SRA1		5q31.3	Pre-testicular	Abnormal hypothalamus development and function	Isolated Hypogonadotropic hypogonadism; OMIM:NA (PS147950)	Oligozoospermia, azoospermia	Familial	Endocrine disorder/Reproductive system syndrome	AR	AR/AR	AR	3	Limited	1	0	0	0	1	1	0	27086651		Variant is VUS, unclear if variant causes phenotype
SRD5A2		2p23.1	Pre-testicular	Abnormal development of reproductive organs	46,XY Disorders of Sex Development (Prader scale 4; 5 or 6); OMIM:264600	Normozoospermia, oligozoospermia, azoospermia	Sporadic	Reproductive system syndrome	AR	NA/AR	AR	18	Definitive	4	1	3	4	2	2	2	1406794; 8789759; 9077378; 9745434; 9843052; 10458450; 10564874; 10999800; 15266301; 15528927; 15813602; 16181229; 18097518; 19492581; 20019388; 20132346; 20190539; 20305676; 20583543; 20736251; 21147889; 21334614; 21540559; 23664981; 23729601; 24012728; 24665940; 24737579; 25077171; 25605705; 25899528; 26446026; 26453174; 26492835; 26780871; 27051040; 27086719; 27849622; 28663096; 22453073; 2893…	10092153; 10368476; 12009375; 12137870; 21535007; 26681172
SRY		Yp11.2	Pre-testicular	Abnormal development of reproductive organs	46,XX Disorders of Sex Development (Prader scale 4; 5 or 6); OMIM:400045	Azoospermia	Sporadic	Reproductive system syndrome	YL	YL/YL	YL	17	Definitive	4	0	3	4	2	2	2	1487232; 8383144; 7782053; 7726236; 7586641; 8725494; 8710915; 9004179; 9030973; 9341880; 9521592; 9733030; 10101575; 12095512; 12137585; 12818524; 12890966; 14686579; 14689056; 15641705; 15751609; 16769064; 18414071; 18412126; 18701099; 18972202; 19143733; 19205451; 19752597; 20841307; 21705820; 23110663; 23378127; 23380608; 23998093; 24379036; 24496683; 24668626; 25102093; 25169080; 25374395; 2…	1471700; 7966049; 11278224; 15652914; 18056774; 20170343; 20227075; 20451191; 21340153; 23157850; 23290744; 24140641; 24149105; 25351776	Gain of function rearrangements
			Pre-testicular	Abnormal development of reproductive organs	46,XY Disorders of Sex Development (Prader scale 4; 5 or 6); OMIM:400044	Oligozoospermia, azoospermia	Sporadic	Reproductive system syndrome	YL	YL/YL	YL	16	Definitive	3	0	3	4	2	2	2	9521592; 12483463; 16218050; 19531589; 27898418; 30055081	8710915; 11694229; 15266301; 15579790; 16530711; 17183475; 21853106; 11694229; 11694229; 15665984; 27711951; 15579656; 16045561; 29090230; 27899089	Loss of function variants
			Testicular	Abnormal development of reproductive organs	Isolated oligoasthenoteratozoospermia or azoospermia; OMIM:NA (PS258150)	Oligoasthenoteratozoospermia, azoospermia	Sporadic	Isolated infertility	YL	YL/YL	YL	8	Limited	3	0	1	0	2	0	2	20849656; 26690523	17762975; 22844483
STK36		2q35	Testicular	Spermiogenesis defect	Primary ciliary dyskinesia; OMIM:NA (PS244400)	Asthenozoospermia	Familial	Syndromic infertility	AR	AR/AR	AR	6	Limited	1	0	0	1	1	1	2	28543983
STX2		12q24.33	Testicular	Pre-meiotic arrest/Meiotic arrest	Non-obstructive azoospermia; OMIM:NA (PS258150)	Azoospermia	Sporadic	Isolated infertility	AR	AR/AR	AR	5	Limited	1	0	0	1	1	0	2	29570232
SUN5		20q11.21	Testicular	Spermiogenesis defect	Acephalic sperm; OMIM:617187	Teratozoospermia: Acephalic spermatozoa	Familial/sporadic	Isolated infertility	AR	AR/AR	AR	17	Definitive	4	0	3	4	2	2	2	27640305; 28541472; 29298896; 29329387; 29331481		Mouse described in 28945193
SYCE1		10q26.3	Testicular	Meiotic arrest	Non-obstructive azoospermia; OMIM:616950	Azoospermia	Familial	Isolated infertility	AR	AR/AR	AR	6	Limited	1	0	0	1	2	0	2	25899990	30478911	In 30478911 only heterozygous deletions
SYCP3		12q23.2	Testicular	Meiotic arrest	Non-obstructive azoospermia; OMIM:270960	Azoospermia	Sporadic	Isolated infertility	AD	AR/AR	AD	12	Moderate	2	0	2	2	2	2	2	16213863; 17434513; 22670862		Inheritance pattern discordant.
TAC3		12q13.3	Pre-testicular	Abnormal hypothalamus development and function	Kallmann syndrome; OMIM:614839	Oligozoospermia, azoospermia	Familial/sporadic	Endocrine disorder/Reproductive system syndrome	AR	AR/AR	AR	7	Limited	2	0	1	1	2	1	0	20194706; 22031817; 22766261	20591981; 21292259; 21664240; 22035731; 22724017; 23329188; 24732674; 25064402; 25636053; 25739677; 26031747; 26199944; 27544332
TACR3		4q24	Pre-testicular	Abnormal hypothalamus development and function	Kallmann syndrome; OMIM:614840	Oligozoospermia, azoospermia	Familial/sporadic	Endocrine disorder/Reproductive system syndrome	AR	AR/AR	AR	16	Definitive	3	0	3	4	2	2	2	19079066; 19755480; 20194706; 22031817; 22766261	20591981; 21292259; 21664240; 22035731; 22724017; 23329188; 24732674; 25064402; 25636053; 25739677; 26031747; 26199944; 27544332; 30390321; 30098700	Heterozygous variant in AR disease in 30390321, 30098700
TAF4B	TAF2Q	18q11.1	Testicular	Sertoli cell-only syndrome/pre-meiotic arrest	Non-obstructive azoospermia; OMIM:615841	Azoospermia	Familial	Isolated infertility	AR	AR-AD/NA	AR	6	Limited	1	0	0	1	2	0	2	24431330
TDRD6		6p12.3	Testicular	Spermiogenesis defect	Oligoasthenoteratozoospermia; OMIM:NA (PS258150)	Oligoasthenoteratozoospermia	Familial	Isolated infertility	AR	AR/AR	AR	5	Limited	1	0	0	0	2	0	2	29551503
TDRD7		9q22.33	Testicular	Spermiogenesis defect	Cataract with non-obstructive azoospermia; OMIM:613887	Azoospermia	Familial	Syndromic infertility	AR	AR/AR	AR	8	Limited	1	0	0	2	1	2	2	28837160
TDRD9		14q32.33	Testicular	Spermiogenesis defect	Non-obstructive azoospermia; OMIM:NA (PS258150)	Azoospermia	Familial	Isolated infertility	AR	AR/AR	AR	8	Limited	1	1	0	1	1	2	2	28536242		c.349T>A splicing defect?
TEX11		Xp11	Testicular	Meiotic arrest	Non-obstructive azoospermia; OMIM:309120	Azoospermia	Sporadic	Isolated infertility	XL	XL/XL	XL	15	Strong	3	0	3	4	2	1	2	25970010; 26136358; 28801929; 29661171	28718531	In 29661171; c.2653G>T should be c.2568G>T
TEX14		17q22	Testicular	Meiotic arrest	Non-obstructive azoospermia; OMIM:617707	Azoospermia	Familial	Isolated infertility	AR	AR/AR	AR	7	Limited	1	0	1	1	2	0	2	28206990; 29790874
TEX15		8p12	Testicular	Meiotic arrest	Non-obstructive azoospermia; OMIM:617960	Azoospermia	Familial	Isolated infertility	AR	AR/AR	AR	13	Strong	3	0	2	4	2	0	2	26199321; 28303806; 28355598
TRIM37		17q22	Testicular	Leydig cell dysfunction/Sertoli cell-only syndrome/pre-meiotic arrest/Meiotic arrest/Spermiogenesis defect	Mulibrey nanism; OMIM:253250	Oligoasthenozoospermia, azoospermia	Familial/sporadic	Syndromic infertility	AR	AR/AR	AR	10	Moderate	4	0	0	2	2	0	2	21865362
TTLL5		14q24.3	Testicular	Spermiogenesis defect	Cone-rod degeneration with spermatogenic failure; OMIM:615860	Asthenozoospermia, azoospermia	Familial/sporadic	Syndromic infertility	AR	AR/AR	AR	7	Limited	1	0	0	2	2	0	2	28173158		Not all patients present with infertility (only patients with truncating variants)
UBE2B		5q31.1	Testicular	Spermiogenesis defect	Oligozoospermia; OMIM:NA (PS258150)	Oligozoospermia	Sporadic	Isolated infertility	Not reported	AR/AD-AR	AR	5	Limited	1	0	0	0	2	0	2	23378580	18385908; 18497339	Mutations were found in mRNA. Unknown inheritance pattern in DNA from blood/saliva/other source
UBR2		6p21.1	Testicular	Meiotic arrest/Spermiogenesis defect	Non-obstructive azoospermia; OMIM:NA (PS258150)	Azoospermia	Sporadic	Isolated infertility	AD	AD/AR	AD	8	Limited	4	0	0	1	1	0	2	25739334	21573678; 28718531	Only one (likely) pathogenic variant identified. Several other variants missense variants of unknown significance. Variant NM_015255.2(UBR2):c.544C>A is likely benign; present in control samples in 25739334
USP26		Xq26.2	Testicular	Pre-meiotic arrest/Meiotic arrest/Spermiogenesis defect	Azoospermia or oligozoospermia; OMIM:NA (PS258150)	Oligozoospermia, azoospermia	Sporadic	Isolated infertility	XL	XL/XL	XL	8	Limited	3	0	3	1	1	0	0	15970005; 25739334; 27089915; 27726449	15562280; 16888075; 17121659; 17968467; 18377898; 18927127; 21147082	Only one (likely) pathogenic variant. Several other variants of unknown significance
VAMP7		Xq28 and Yq12	Pre-testicular	Abnormal development of reproductive organs	46,XY Disorders of Sex Development (Prader scale 4; 5 or 6); OMIM:NA (PS400044)	Normozoospermia, oligozoospermia, azoospermia	Sporadic	Reproductive system syndrome	Copy gain	N/A	Copy gain	6	Limited	1	0	0	1	2	0	2	24880616
WDR11		10q26.12	Pre-testicular	Abnormal hypothalamus development and function	Kallmann syndrome; OMIM:614858	Oligozoospermia, azoospermia	Familial/Sporadic	Endocrine disorder/Reproductive system syndrome	AD	AR/AR	AD	13	Strong	4	0	3	1	2	1	2	20887964; 25064402; 28209183; 29263200; 30098700	21682876; 22035731; 22724017; 25636053; 26031747; 26199944	Evidence of AD inheritance pattern not confirmed by segregation studies. Variants in 20887964 were rare, but also found in healthy parents
WDR66	CFAP251	12q24.31	Testicular	Spermiogenesis defect	Multiple morphological abnormalities of the sperm flagella; OMIM:NA (PS258150)	Teratozoospermia: Multiple morphological abnormalities of the sperm flagella	Familial/sporadic	Isolated infertility	AR	AR/AR	AR	16	Definitive	4	0	2	4	2	2	2	30122540; 30122541; 30310178
WT1		11p13	Pre-testicular	Abnormal development of reproductive organs	46,XY Disorders of Sex Development (Prader scale 4; 5 or 6) without Wilm's tumor; OMIM:NA (PS400044)	Normozoospermia, oligozoospermia, azoospermia	Sporadic	Reproductive system syndrome	AD	AD/AD	AD	16	Definitive	4	0	3	3	2	2	2	8411073; 11241055; 21508141; 23935527; 24912414; 25451826; 27898418; 27990711; 30496128	10092153; 15266301; 15665984; 23380608; 28878596	Only benign variants in 15266301
XRCC2		7q36.1	Testicular	Meiotic arrest	Non-obstructive azoospermia; OMIM: 617247	Azoospermia	Familial	Isolated infertility	AR	AR/AR	AR	9	Moderate	2	0	1	1	2	1	2	30042186; 30489636
ZMYND15		17p13.2	Testicular	Spermiogenesis defect	Non-obstructive azoospermia; OMIM: 615842	Azoospermia	Familial	Isolated infertility	AR	AR/NA	AR	4	Limited	1	0	0	0	1	0	2	24431330
ZPBP		7p12.2	Testicular	Spermiogenesis defect	Teratozoospermia; OMIM:NA (PS258150)	Teratozoospermia: head defects	Sporadic	Isolated infertility	AR	AR/AR	AR	4	Limited	1	0	0	0	2	0	1	21911476		Only missense variants counted. Variants not validated in gDNA. Phenotypes of the patients are unclear

## Sheet: Supplementary Table SV
Supplementary Table SV Genes without potentially pathogenic variants described.
HGNC gene name	Synonyms	Gene locus	Disorder	Reported Inheritance	Inheritance pattern in human	Conclusion	References (PMID)	Notes
ACR		22q13.33	Unexplained male infertility	Not reported	AR	No evidence	12801583	No pathogenic variants reported
ADCY10		1q24.2	Asthenozoospermia	Not reported	AR	No evidence	21255775	No pathogenic variants reported
AGFG1	HRB	2q36.3	Globozoospermia	AR/AD	AR	No evidence	16400072	Heterozygous variant in AR disease. No pathogenic variants reported
AKAP3		12p13.32	Multiple morphological abnormalities of the sperm flagella	AR	AR	No evidence	15980003; 11229805; 16009167; 25652624; 25877373	Digenic inheritance described in 15980003. Tested but mutations absent in: 11229805; 16009167; 25652624; 25877373
AKR1D1		7q33	Hypospadias	Not reported	AR	No evidence	18661284	No pathogenic variants reported
AXL		19q13.2	Kallmann syndrome; Anosmia in combination with Hypogonadotropic Hypogonadism. Additional features may include cryptorchidism, unilateral absence of vas deferens, and/or micropenis	AD	AD	No evidence	24476074; 30098700	No pathogenic variants reported in 24476074. c.587-6C>T is intronic, no predicted effect on splicing so class 2. c.1082A>C is missense and the authors present a functional effect. However, the variant is heterozygously present in 314/62,786 Non-Finnish Europeans. That means, that this variant is present in 1/200 Europeans, which is much higher than the incidence of Kallmann syndrome. The variant …
BCL2L2		14q11.2	Non-obstructive azoospermia	Not reported	AR	No evidence	19369647	No pathogenic variants reported
BOLL	BOULE	2q33.1	Azoospermia and oligozoospermia	Not reported	AR	No evidence	15379971; 15705409	No pathogenic variants reported
BPY2		Yq11.223	Azoospermia and oligozoospermia	YL	YL	No evidence	27203195	No pathogenic variants reported
BRDT		1p22.1	Non-obstructive azoospermia	Not reported	AR	No evidence	25739334	No pathogenic variants reported
CALCRL		2q32.1	Cryptorchidism	Not reported	AR	No evidence	15636430	No pathogenic variants reported
CAPZA3		12p12.3	Male infertility	Not reported	AR	No evidence	17644991	Cannot retrieve mutations from paper
CATSPER2		15q15.3	Asthenozoospermia without deafness	AR	AR	No evidence	21255775; 24690399	Mutations in multiple genes in 21255775. Heterozygous mutation in 21255775 and 24690399
CATSPER3		5q31.1	Asthenozoospermia	AR	AR	No evidence	21255775	Mutations in multiple genes in 21255775. Heterozygous mutations in AR disease
CATSPER4		1p36.11	Asthenozoospermia	AR	AR	No evidence	21255775	Mutations in multiple genes in 21255775. Heterozygous mutations in AR disease
CBX2		17q25.3	46,XX Disorder of sex development	AR	AR	No evidence	23219007; 30496128	Heterozygous mutations in AR disease
CCDC39		3q26.33	Asthenozoospermia	AR	AR	No evidence	25877373	Heterozygous mutations in AR disease
CCDC40		17q25.3	Asthenozoospermia	AR	AR	No evidence	25877373	Heterozygous mutations in AR disease
CCKAR		4p15.2	Hypogonadotropic hypogonadism	Not reported	AR	No evidence	30098700	Heterozygous mutations in AR disease
CD46		1q32.2	Idiopathic male infertility	Not reported	AR	No evidence	11150852	No pathogenic variants reported
CDK2		12q13.2	Non-obstructive azoospermia	AD	AD	No evidence	18941885;29373224	No pathogenic variants reported
CFTR		7q31.2	Low fertilization and pregnancy rate	AR	AR	No evidence	7691870	Association study of variants; insufficient evidence for monogenic disease pattern
CREM		10p11.21	Azoospermia	AD	AD	No evidence	11044457; 16143638	11044457 transcript analysis. Not certain if variants are heterozygous or homozygous. 16143638 nonsense mutation also found in control
CRISP2	TPX1	6p12.3	Asthenozoospermia and teratozoospermia	AR	AR	No evidence	18550510	Heterozygous mutations in AR disease
CS		12q13.3	Azoospermia and oligozoospermia	Not reported	AD	No evidence	17298551	No pathogenic variants reported
CTCFL		20q13.31	OAT	Not reported	AR	No evidence	23955684	No pathogenic variants reported
CUL4B		Xq24	Sertoli cell only syndrome	XL	XL	No evidence	28816568	Mutation calling not correct. c.28C>G = p.(Asp10His) and c.1518A>T = p.(Val506=). Unlikely to be pathogenic
DAZL	DAZLA	3p24.3	Azoospermia and oligozoospermia	AR	AR	No evidence	11499325; 12414900; 16328470; 16573709; 16884537; 27203195	No pathogenic variants reported. Can't retrieve variants from 16328470; 27203195
DCAF17		2q31.1	Hypogonadotropic hypogonadism	Not reported	AR	No evidence	30098700	Heterozygous variant in recessive disease
DDX25	GRTH	11q24.2	Azoospermia and oligozoospermia	AD	AR	No evidence	16293649; 17848414; 18487219	No pathogenic variants reported
DDX53	CAGE	Xp22.11	Non-obstructive azoospermia	XL	XL	No evidence	14531651	No pathogenic variants reported
DEFB126		20p13	Male infertility	AR	AR	No evidence	21775668; 25721098	No pathogenic variants reported
DHH		12q13.12	46,XY Disorder of sex development (prader 4, 5 or 6)	AR	AR	No evidence	27711951	No pathogenic variants reported
DNAH11		7p15.3	Asthenozoospermia	AR	AR	No evidence	18492703	Likely benign variant and heterozygous in AR disease
DNAH5		5p15.2	Asthenozoospermia	AR	AR	No evidence	18492703; 25877373	Heterozygous mutation in AR disease and no pathogenic mutations found
DNAH6		2p11.2	Azoospermia	AR	AR	No evidence	28206990	Mutation unlikely to be pathogenic
DNAI1		9p13.3	Asthenozoospermia	AR	AR	No evidence	18492703; 25877373	Heterozygous in AR disease and no pathogenic mutation found
DNMT3L		21q22.3	Azoospermia and oligozoospermia	AR	AR	No evidence	21126912; 23916795	No pathogenic variants reported
DPP6		7q36.2	Azoospermia	AD	AD	No evidence	24937803	No evidence for involvement in male infertility
DUSP6		12q21.33	Kallmann syndrome; Hypogonadotropic hypogonadism	AD	AD	No evidence	23643382; 25636053	Oligogenic inheritance described or no pathogenic variants reported
DYNLT3	TCTE1L	Xp11.4	Azoospermia	XL	XL	No evidence	14531651	No pathogenic variants reported
EFNA5		5q21.3	Hypogonadotropic hypogonadism	AD	AD	No evidence	30098700	No pathogenic variants reported
EGR4		2p13.2	Oligozoospermia and azoospermia	AD	AR	No evidence	28464846	Inheritance pattern likely recessive
EMX2		10q26.11	Kallmann syndrome; hypogonadotropic hypogonadism	Not reported	AD	No evidence	10560999	No pathogenic variants reported
FABP9		8q21.13	Teratozoospermia	Not reported	AR	No evidence	24520497	No pathogenic variants reported
FGF8		10q24.32	Hypospadias	AD	AD	No evidence	17264867	No pathogenic variants reported
FGFR1	KAL2	8p11.23	Late-onset Hypogonadotropic Hypogonadism	AD	AD	No evidence	20591981	No pathogenic variants reported
FGFR1	KAL2	8p11.23	Isolated cryptorchidism	AD	AD	No evidence	21664240	No pathogenic variants reported
FGFR2		10q26.13	Isolated hypospadias	AD	AD	No evidence	17264867	No pathogenic variants reported
FHL5		6q16.1	Azoospermia and oligozoospermia	Not reported	AR	No evidence	16687568	No pathogenic variants reported
FKBP6		7q11.23	Azoospermia	Not reported	AR	No evidence	16227348; 16983454; 17307919	No pathogenic variants reported
FKBPL		6p21.32	Azoospermia	Not reported	AD	No evidence	20210997	No pathogenic variants reported
FOXL2		3q22.3	Oligozoospermia in combination with Blepharophimosis, corneal vascularization, deafness, and acroosteolysis	AD	AD	No evidence	17103436	No pathogenic variants reported
FTHL17		Xp21.2	Azoospermia	XL	XL	No evidence	14531651	No pathogenic variants reported
FTO		16q12.2	Oligozoospermia	AD	AR	No evidence	26820768	Inheritance pattern likely recessive
FUS		16p11.2	Non-obstructive azoospermia	Not reported	AD	No evidence	19369647	No pathogenic variants reported
GAPDHS		19q13.12	Multiple morphological abnormalities of the sperm flagella	Not reported	AR	No evidence	21255775; 27135296	Heterozygous in AR disease and no pathogenic variants reported
GGN		19q13.2	Oligozoospermia	Not reported	AR	No evidence	21114676	No pathogenic variants reported
GJB2		13q12.11	Oligozoospermia in combination with Blepharophimosis, corneal vascularization, deafness, and acroosteolysis	Not reported	AD	No evidence	17103436	No pathogenic variants reported
GLI3		7p14.1	Kallmann syndrome	Not reported	AD	No evidence	27502037	No pathogenic variants reported
GOPC		6q22.1	Globozoospermia	AR	AR	No evidence	16400072	No pathogenic variants reported
H1FNT		12q13.11	Azoospermia and oligozoospermia	Not reported	AR	No evidence	16474012; 16533358; 17644991	No pathogenic variants reported
HFE		6p22.2	Hypogonadism due to iron excess	Not reported	AR	No evidence	18846434	No pathogenic variants reported
HOOK1		1p32.1	Acephalic sperm	AD	AR	No evidence	29330334	Inheritance pattern unclear. No functional evidence for dominant pattern. Variant is VUS
HORMAD1		1q21.3	Meiotic arrest	Not reported	AR	No evidence	22407170	No pathogenic variants reported
HOXA13		7p15.2	Cryptorchidism	Not reported	AD	No evidence	14675924; 17216618; 30496128	No pathogenic variants reported. In 30496128 multiple candidates
HOXB13		17q21.32	Cryptorchidism	Not reported	AR	No evidence	17216618	No pathogenic variants reported
HRAS		11p15.5	Cryptorchidism	AD	AD	No evidence	29752777	No pathogenic variants reported
INSL6		9p24.1	Asthenozoospermia/cryptorchidism	AD	AR	No evidence	21616179; 25877373; 10759163	Heterozygous variants in AR disease.
IZUMO1		19q13.33	Fertilization failure	AR	AR	No evidence	18082733	No pathogenic variants reported
KATNAL1		13q12.3	Non-obstructive azoospermia	AR	AR	No evidence	24913027	No pathogenic variants reported
KATNB1		16q21	Oligoasthenozoospermia	Not reported	AR	No evidence	25280067	No pathogenic variants reported
KISS1	GPR54	1q32.1	Central Precocious Puberty	AR	AR	No evidence	20237166	Heterozygous variant in recessive disease. Variant is a VUS
KISS1	GPR54	1q32.1	Kallmann syndrome; with or without anosmia	AR	AR	No evidence	15598687; 17179725; 20237166; 22724017; 25064402; 25636053; 25739677; 25783047; 26031747; 26199944; 27544332	Only 1 family known, only girls affected
KIT		4q12	Azoospermia	Not reported	AD	No evidence	12322893	No pathogenic variants reported
KLB		4p14	Hypogonadotropic hypogonadism	AD	AR	No evidence	28754744	Discordancy in inheritance pattern. Not conviced of AD inheritance pattern
KLK14		19q13.41	Male infertility	Not reported	AR	No evidence	27827323	No pathogenic variants reported
KLK4		19q13.41	Male infertility	Not reported	AR	No evidence	27827323	No pathogenic variants reported
KLK8		19q13	Male infertility	Not reported	AR	No evidence	27827323	No pathogenic variants reported
KRAS		12p12.1	Cryptorchidism	AD	AD	No evidence	29752777	No pathogenic variants reported
LEP		7q32.1	Hypogonadotropic hypogonadism	Not reported	AR	No evidence	25064402; 26031747; 28209183	No pathogenic variants reported
LHX3		9q34.3	Hypogonadotropic hypogonadism	Not reported	AR	No evidence	25064402	No pathogenic variants reported
LHX4		1q25.2	Hypogonadotropic hypogonadism	Not reported	AD	No evidence	25064402	No pathogenic variants reported
LHX9		1q31.3	46,XY Disorders of Sex Development	Not reported	AD	No evidence	11397841	No pathogenic variants reported
LIMK2		22q12.2	Testicular failure	Not reported	AR	No evidence	19369647	Heterozygous variants in AR disease. Three variants are VUS
LIPE		19q13.2	Testicular failure	Not reported	AR	No evidence	19369647	Heterozygous variants in AR disease. Two variants are VUS
MAP2K1		15q22.31	Cryptorchidism	AD	AD	No evidence	29752777	No pathogenic variants reported
MEIG1		10p13	Azoospermia and oligozoospermia	Not reported	AR	No evidence	22673690	MEIG1 duplication also found in control
MET		7q31	Hypogonadotropic Hypogonadism	AD	AD	No evidence	30098700	No pathogenic variants reported
MSH4		1p31.1	Maturation arrest	AR	AR	No evidence	21126912	No pathogenic variants reported
NLRP14	NALP14	11p15.4	Azoospermia and severe oligozoospermia	AD	AR	No evidence	16931801	Heterozygous variants in recessive disease. Nonsense mutaiton present in more than 7% of Latino population and benign. c.257A>T present in more thn 1% of east-asian population
NPAS2		2q11.2	Non-obstructive azoospermia	AR	AR	No evidence	25956372	Prediction programs SIFT, MutationTaster and PolyPhen all predict variant to be benign. No additional evidence to prove that variant is pathogenic
NPFFR1	GPR147	10q22.1	Gonadotrophin-releasing hormone-dependent pubertal disorders	Not reported	AR	No evidence	25180599	Only benign variants.
NPVF	RFRP3	7p15.3	Gonadotrophin-releasing hormone-dependent pubertal disorders	Not reported	AR	No evidence	25180599	Only benign variants.
NR0B1	DAX1	Xp21.2	46,XX Disorders of Sex Development	XL	XL	No evidence	14689056; 16556678; 18056774; 21340153; 24140641; 25529318; 26260363	No pathogenic variants reported
NXF2		Xq22.1	Non-obstructive azoospermia	XL	XL	No evidence	14531651; 18258234	No pathogenic variants reported
OAZ3		1q21.3	Azoospermia	Not reported	AR	No evidence	16542438	Heterozygous variant in AR disease. Variant is a VUS
OTX2		14q22.3	Hypogonadotropic hypogonadism	Not reported	AD	No evidence	25064402	No pathogenic variants reported
PACRG		6q26	Male infertility	Not reported	AR	No evidence	19268936	No pathogenic variants reported
PCSK1		5q15	Kallmann syndrome	Not reported	AR	No evidence	26031747	No pathogenic variants reported
PDE3A		12p12.2	Kallmann syndrome	AD	AD	No evidence	27502037	Variant does not segregate
PICK1		22q13.1	Globozoospermia	AR	AR	No evidence	20562896; 24265589	Although the variant segregates in the family, the variant is present in 1.74% of east-Asian population and is predicted to be non-deleterious by SIFT, PolyPhen and MutationTaster. Classified as likely benign
PLA2G6		22q13.1	Asthenozoospermia	AD	AR	No evidence	21255775	Heterozygous variant in recessive disease. Variant is a likely benign. Digenic inheritance suggested.
POLG		15q26.1	Male infertility	Not reported	AR	No evidence	11687794; 16487403	Repeat expansions or reductions likely benign
POR		7q11.23	Testicular regression syndrome	AR	AR	No evidence	30496128; 30496128	Heterozygous variant in recessive disease. Variant in 30496128 is a VUS
POU3F2		6q16.1	Hypogonadotropic hypogonadism	Not reported	AD	No evidence	15846219	No pathogenic variants reported
PPP1CC		12q24.11	Testicular failure	Not reported	AD	No evidence	19369647	No pathogenic variants reported
PRDM9		5p14.2	Non-obstructive azoospermia	Not reported	AR	No evidence	18941885; 19168450; 28718531	Cannot retrieve variants from 18941885. Heterozygous variants in recessive disease in 19168450
PRM3		16p13.13	Oligozoospermia or azoospermia	Not reported	AR	No evidence	19602509	Heterozygous variants in recessive disease. One variant is a VUS
PTPN11		12q24.13	Cryptorchidism	AD	AD	No evidence	29752777	No pathogenic variants reported
PUM2		2p24.1	Spermatogenic failure	AD	AD	No evidence	17154300	No pathogenic variants reported
PYGO2		1q21.3	Oligozoospermia or azoospermia	AD	AD	No evidence	26345837	No pathogenic variants reported
RAF1		3p25.2	Cryptorchidism	AD	AD	No evidence	29752777	No pathogenic variants reported
RBMX		Xq26.3	Non-obstructive azoospermia	XL	XL	No evidence	16491274	No pathogenic variants reported
RD3		1q32.3	Hypogonadotropic hypogonadism and Kallmann syndrome	AD	AR	No evidence	27502037	Heterozygous variant in AR disease
RHOXF1		Xq24	Severe oligozoospermia	XL	XL	No evidence	28171660	c.515G>A present in 3.57% of EAS male population (ExAC: 72 hemizygotes in 2,016 male samples) thus likely benign. C.522C>T synonymous variant
ROCK1		18q11.1	46,XX Disorders of Sex Development	Not reported	AD	No evidence	25529318; 26260363	No pathogenic variants reported
RXFP2	LGR8/GREAT	13q13.1	Cryptorchidism	AD	AR	No evidence	12217959; 12970298; 14656401; 15353080; 15533513; 15579790; 17028442; 19017913; 19416190; 20636340; 21853106	Heterozygous variants in AR disease. No (likely) pathogenic variants identified
SDHA		5p15.33	Azoospermia and oligozoospermia	Not reported	AR	No evidence	17298551	No pathogenic variants reported
SDHB		1p36.13	Azoospermia and oligozoospermia	Not reported	AR	No evidence	17298551	No pathogenic variants reported
SDHC		1q23.3	Azoospermia and oligozoospermia	Not reported	AR	No evidence	17298551	No pathogenic variants reported
SDHD		11q23.1	Azoospermia and oligozoospermia	Not reported	AR	No evidence	17298551	No pathogenic variants reported
SEMG1		20q13.12	Asthenozoospermia	Not reported	AR	No evidence	12632094; 27827323	Heterozygous deletion in many patients. Has never been replicated; allelic dropout?
SEMG2		20q13.12	Asthenozoospermia	Not reported	AR	No evidence	12632094; 27827323	No pathogenic variants reported
SERPINA5	PCI/PAI3	14q32.13	Azoospermia and teratozoospermia	Not reported	AR	No evidence	15377716	No pathogenic variants reported
SIN3A		15q24.2	Azoospermia	Not reported	AD	No evidence	25395209	No pathogenic variants reported
SLC26A8		6p21.31	Asthenozoospermia	AD	AR	No evidence	15579655; 23582645	Inheritance pattern described in 23582645 is discordant with human population data. Not enough evidence to support AD inheritance pattern. Variant c.260G>A present in 2/3347 fathers and in case of AD likely benign. Other two variants VUS
SLC34A2		4p15.2	Testicular Microlithiasis	AR	AR	No evidence	16960801	Variant p.(Ile184=) is present in 2.85% of fathers
SLC9C1		3q13.2	Asthenozoospermia	Not reported	AR	No evidence	21255775	No pathogenic variants reported
SOHLH1		9q34.3	Non-obstructive azoospermia	AD	AR	No evidence	20506135; 28718531	Inheritance pattern described is discordant with human population data. Not enough evidence to support AD inheritance pattern. Splicing variant in 20506135 and 28718531 has higher AF than expected for AD male inferrility in East Asian and Finnish population (1% and 1.4%)
SPACA1		6q15	Globozoospermia	Not reported	AR	No evidence	25755131	No pathogenic variants reported
SPACA3		17q11.2	Infertility	Not reported	AR	No evidence	24872021	No pathogenic variants reported
SPAG16		2q34	Asthenozoospermia	AD	AR	No evidence	17699735; 22963137	Disruptive variant did not cause infertility, but reduced stability of protein. Benign variants in 22963137
SPATA17		1q41	Non-obstructive azoospermia	AD	AR	No evidence	28718531; 19483714	Cannot retrieve variants from 19483714. Heterozygous likely pathogenic variant in 28718531. Heterozygous variant in AR disease
SPATA33		16q24.3	Non-obstructive azoospermia	Not reported	AR	No evidence	30098056	Heterozygous variants in recessive disease. No proof that transcription factor binding site variants are pathogenic
SPRY2		13q31.1	46,XX Disorders of sex development	AD	AD	No evidence	23380608; 23643382; 26260363	No pathogenic variants reported
STRA8		7q33	Non-obstructive azoospermia	AD	AR	No evidence	28718531	Heterozygous variant in AR disease. Variant is a VUS
STYX		14q22.1	Testicular failure	Not reported	AD	No evidence	19369647	No pathogenic variants reported
TAF7L	TAF2Q	Xq22.1	Azoospermia	XL	XL	No evidence	14531651; 16597641; 17714218	No pathogenic variants reported
TBPL1		6q23.2	Testicular failure	AD	AD	No evidence	19369647	No pathogenic variants reported
TEKT2		1p34.3	Asthenozoospermia	Not reported	AR	No evidence	18227105; 26584823	Heterozygous variants in AR disease
TEX13A		Xq22.3	Azoospermia	XL	XL	No evidence	14531651	No pathogenic variants reported
TEX13B		Xq22.3	Azoospermia	XL	XL	No evidence	14531651	No pathogenic variants reported
TNP1		2q35	Oligozoospermia or varicocele	Not reported	AR	No evidence	16291974; 17644991; 21425891; 24976820; 16989827	No pathogenic variants reported
TNP2		16p13.13	Oligozoospermia	Not reported	AR	No evidence	10464636; 16291974; 16989827; 17644991; 19602509; 21425891	No pathogenic variants reported
TP63		3q28	Syndromic teratozoospermia	AD	AD	No evidence	12401986	No pathogenic variants reported
TRAPPC9		8q24.3	Hypogonadotropic hypogonadism and Kallmann syndrome	AD	AR	No evidence	27502037	Heterogyzous variant in AR disease. Digenic inheritance suggested. Variant is a VUS
TSC22D3	GILZ	Xq22.3	Sertoli cell only syndrome	XL	XL	No evidence	23494955	No pathogenic variants reported
TYRO3		15q15.1	Hypogonadotropic hypogonadism	Not reported	AR	No evidence	30098700	Heterozygous variant in recessive disease
USP1		1p31.3	Non-obstructive azoospermia	Not reported	AD	No evidence	25739334	No pathogenic variants reported
UTP14C		13q14.3	Azoospermia and oligozoospermia	AD	AR	No evidence	16354793	Heterozygous variants in AR disease. Nonsense variant only 85 bp from WT stop codon; unknown effect
WNK3		Xp11.22	Azoospermia	XL	XL	No evidence	29790874	No pathogenic variants reported
WNT4		1p36.12	46,XX Disorders of sex development	Not reported	AD	No evidence	14689056; 21340153	No pathogenic variants reported
WTAP		6q25.3	Hypospadias	Not reported	AD	No evidence	14675924	No pathogenic variants reported

## Sheet: Supplementary Table SVI
Supplementary Table SVI Genes that could not be classified with the current method and available information.
Gene	Synonyms	Location	Disorder	Reported Inheritance	Inheritance pattern in human	Conclusion	Reason	References (PMID)	Notes
ACE		17q23.3	Oligozoospermia and azoospermia	Not reported	Undetermined	Unable to classify	Mutation information incomplete or missing	11870238	Inheritance pattern unclear. Cannot retrieve mutation
ACTL7A		9q31.3	Azoospermia and oligozoospermia	Not reported	Undetermined	Unable to classify	Mutation information incomplete or missing	17644991	Inheritance pattern unclear. Cannot retrieve mutations from paper
ACTL7B	TAKT1	9q31.3	Azoospermia and oligozoospermia	Not reported	Undetermined	Unable to classify	Mutation information incomplete or missing	17644991	Inheritance pattern unclear. Cannot retrieve mutations from paper
ADAM20		14q24.2	Fertilization failure	AD	Undetermined	Unable to classify	Inheritance pattern unclear	29416755	Inheritance pattern unclear. No pathogenic variants reported
AKAP2		9q31.3	Kallmann syndrome; hypogonadotropic hypogonadism, delayed puberty, cryptorchidism, small testes	AD	Undetermined	Unable to classify	Inheritance pattern unclear	17273791	Inheritance pattern unclear
AKR1C2		10p15.1	Hypospadias	Not reported	Undetermined	Unable to classify	Inheritance pattern unclear	24986825	Inheritance pattern unclear. No pathogenic variants reported
AKR1C3		10p15.1	Hypospadias	Not reported	Undetermined	Unable to classify	Inheritance pattern unclear	24986825	Inheritance pattern unclear. Variant is a VUS
AKR1C4		10p15.1	Hypospadias	Not reported	Undetermined	Unable to classify	Inheritance pattern unclear	24986825; 30496128	Inheritance pattern unclear. No pathogenic variants reported in 24986825
ALKBH5		17p11.2	Male infertility	Not reported	Undetermined	Unable to classify	Inheritance pattern unclear	26820768	Inheritance pattern unclear. No pathogenic variants reported
AMELY		Yp11.2	Oligozoospermia	YL	YL	Unable to classify	Inheritance pattern incompatible with curation protocol	15726419	Multiple genes deleted: AMELY; PRKY; TBL1Y. Not certain infertility is due to AMELY
AMN1		12p11.21	Hypogonadotropic hypogonadism and Kallmann syndrome	AR	AR	Unable to classify	Inheritance pattern incompatible with curation protocol	27502037	Digenic inheritance
ART3		4q21.1	Non-obstructive azoospermia	AD	Undetermined	Unable to classify	Inheritance pattern unclear	28718531	Inheritance pattern not clear. Mutation not pathogenic
ARX		Xp21.3	5α-reductase deficiency	XL	XL	Unable to classify	Inheritance pattern incompatible with curation protocol	30496128	Multiple possibly causative mutations in same patient
ATF3		1q32.3	Hypospadias	Not reported	Undetermined	Unable to classify	Inheritance pattern unclear	18804813	Inheritance pattern not clear
B4GAT1	B3GNT1	11q13.2	Hypogonadotropic hypogonadism	Not reported	Undetermined	Unable to classify	Inheritance pattern unclear	30098700	Inheritance pattern unclear
B4GALT1		9p21.1	Fertilization failure	Not reported	Undetermined	Unable to classify	Mutation information incomplete or missing	2567120	Cannot retrieve mutation
BEX3	NGFRAP1	Xq22.2	Non-obstructive azoospermia	Not reported	Undetermined	Unable to classify	Mutation information incomplete or missing	14531651	Inheritance pattern unclear. No pathogenic variants reported
BMPR1B		4q22.3	Azoospermia	AR	AD	Unable to classify	Inheritance pattern incompatible with curation protocol	29581481	Two genes reported. BMPR1B likely not responsible for infertility phenotype
BRWD1		21q22.2	Non-obstructive azoospermia	AR	AR	Unable to classify	Mutation information incomplete or missing	25739334	Cannot retrieve mutation in individual patients; unknown if variants are in compound heterozygosity
CACNA2D1		7q21.11	Azoospermia	AD	AD	Unable to classify	Inheritance pattern incompatible with curation protocol	24937803	Two genes disrupted by chromosomal translocation. Not certain which one causes phenotype
CALCA		11p15.2	Cryptorchidism	Not reported	Undetermined	Unable to classify	Inheritance pattern unclear	15636430	Inheritance pattern unclear. No pathogenic variants reported
CALCB		11p15.2	Cryptorchidism	Not reported	Undetermined	Unable to classify	Inheritance pattern unclear	15636430	Inheritance pattern unclear. No pathogenic variants reported
CAMK4		5q22.1	Azoospermia	AD	Undetermined	Unable to classify	Inheritance pattern unclear	22897820	Inheritance pattern unclear. p.His353Asp miscalled (should be p.(His353Asn)), likely benign variant. p.(Met416Ile) is class 3.
CASR		3q13.33-q21.1	Hypogonadotropic hypogonadism	Not reported	Undetermined	Unable to classify	Inheritance pattern unclear	30098700	Inheritance pattern unclear
CATSPER2		15q15.3	Asthenozoospermia with deafness	AR	AR	Unable to classify	Inheritance pattern incompatible with curation protocol	12825070; 17098888	Multiple genes affected in 12825070 and 17098888
CCKBR		11p15.4	Hypogonadotropic hypogonadism and Kallmann syndrome, undescended testes	AD	Undetermined	Unable to classify	Inheritance pattern unclear	27502037	Inheritance pattern unclear. Class 3 missense segregating in family
CCNA1		13q13.3	Azoospermia and oligozoospermia	Not reported	Undetermined	Unable to classify	Inheritance pattern unclear	19886767	Inheritance pattern unclear. No pathogenic variants reported
CDC20		1p34.2	Non-obstructive azoospermia	AD	Undetermined	Unable to classify	Inheritance pattern unclear	29245942	Inheritance pattern unclear. Variant is a VUS
CDY1		Yq11.23	Non-obstructive azoospermia	YL	YL	Unable to classify	Inheritance pattern incompatible with curation protocol	27203195	AZF gene. Cannot retrieve variants from paper
CLCA4		1p22.3	Azoospermia or oligoasthenozoospermia	AD	Undetermined	Unable to classify	Inheritance pattern unclear	23579007	Inheritance pattern unclear. No pathogenic variants reported
CNTN2		1q32.1	Hypogonadotropic hypogonadism	AD	Undetermined	Unable to classify	Inheritance pattern unclear	30098700	Inheritance pattern unclear
COL1A1		17q21.33	Sertoli cell only syndrome	Not reported	Undetermined	Unable to classify	Inheritance pattern unclear	30478911	Inheritance pattern unclear
CRCP		7q11.21	Cryptorchidism	Not reported	Undetermined	Unable to classify	Inheritance pattern unclear	15636430	Inheritance pattern unclear. No pathogenic variants reported
CSNK2A2		16q21	Globozoospermia	Not reported	Undetermined	Unable to classify	Inheritance pattern unclear	15746197;16400072	Inheritance pattern unclear. No pathogenic variants reported
CSNK2B		6p21.33	Globozoospermia	Not reported	Undetermined	Unable to classify	Inheritance pattern unclear	15746197	Inheritance pattern unclear. No pathogenic variants reported
CXCR4		2q22.1	Hypogonadotropic hypogonadism and Kallmann syndrome	Not reported	Undetermined	Unable to classify	Inheritance pattern unclear	27502037	Inheritance pattern unclear. Class 3 missense mutation
DAZ1		Yq11.223	Azoospermia	YL	YL	Unable to classify	Inheritance pattern incompatible with curation protocol	27203195; 11807882; 9239708	Ampliconic AZF gene
DDX3Y	DBY	Yq11.221	Azoospermia	YL	YL	Unable to classify	Inheritance pattern incompatible with curation protocol	10507722; 11420393; 27203195; 28801929	AZF gene. No definitive evidence that DDX3Y is causing phenotype
DKK1		10q21.1	Hypospadias	Not reported	Undetermined	Unable to classify	Inheritance pattern unclear	25319845	Inheritance pattern unclear. Variant is a VUS
DLX5		7q21.3	Hypogonadotropic hypogonadism	Not reported	Undetermined	Unable to classify	Inheritance pattern unclear	30098700	Inheritance pattern unclear
DNMT3A		2p23.3	Oligozoospermia	AR	Undetermined	Unable to classify	Inheritance pattern unclear	23916795	Inheritance pattern unclear. Variant is a VUS
EBF2		8p21.2	Kallmann syndrome; hypogonadotropic hypogonadism	Not reported	Undetermined	Unable to classify	Inheritance pattern unclear	16423815; 30098700	Inheritance pattern unclear. No pathogenic variants reported
EGF		4q25	Hypogonadotropic hypogonadism	Not reported	Undetermined	Unable to classify	Inheritance pattern unclear	30098700	Inheritance pattern unclear
EGFR		7p11.2	Hypogonadotropic hypogonadism	Not reported	Undetermined	Unable to classify	Inheritance pattern unclear	30098700	Inheritance pattern unclear
EDNRB		13q22.3	Hypogonadotropic hypogonadism	Not reported	Undetermined	Unable to classify	Inheritance pattern unclear	30098700	Inheritance pattern unclear
EIF5A2		3q26.2	Oligozoospermia and azoospermia	Not reported	Undetermined	Unable to classify	Inheritance pattern unclear	16169419	Inheritance pattern unclear. VUS
EPHA5		4q13.1-q13.2	Hypogonadotropic hypogonadism	Not reported	Undetermined	Unable to classify	Inheritance pattern unclear	30098700	Inheritance pattern unclear
EPPIN		20q13.12	Male infertility	Not reported	Undetermined	Unable to classify	Inheritance pattern unclear	27827323	Inheritance pattern unclear
ESR1		6q25.1-q25.2	Oligozoospermia and azoospermia	Not reported	Undetermined	Unable to classify	Inheritance pattern unclear	16213843	Inheritance pattern unclear
ESR2		14q23.2-q23.3	Oligozoospermia and azoospermia	Not reported	Undetermined	Unable to classify	Inheritance pattern unclear	16213843; 19509112	Inheritance pattern unclear
ETV5		3q27.2	Non-obstructive azoospermia	Not reported	Undetermined	Unable to classify	Inheritance pattern unclear	22771031	Inheritance pattern unclear. No evidence of splicing defect, +48845 G>T is common in many populations (46% in East Asian population)
EXT1		8q24.11	Oligozoospermia	AD	AD	Unable to classify	Inheritance pattern unclear	14556251	Not certain if deletion of gene causes infertility or if translocation causes meiotic arrest
FEZ1		11q24.2	Hypogonadotropic hypogonadism	Not reported	Undetermined	Unable to classify	Inheritance pattern unclear	30098700	Inheritance pattern unclear
FGF10		5p12	Hypospadias	Not reported	Undetermined	Unable to classify	Inheritance pattern unclear	17264867	Inheritance pattern unclear. No pathogenic variants reported
FGF18		5q35.1	Kallmann syndrome	Not reported	Undetermined	Unable to classify	Inheritance pattern unclear	23643382	Inheritance pattern unclear. No pathogenic variants reported
FGF9		13q12.11	46,XX Disorders of sex development	AD	AD	Unable to classify	Quality variant calling insufficient	23380608; 26260363	Doubtful quality of CNV
FKBP4	FKBP52	12p13.33	Hypospadias	Not reported	Undetermined	Unable to classify	Inheritance pattern unclear	17343741	Inheritance pattern unclear. No pathogenic variants reported
FLRT3		20p12.1	Kallmann syndrome	Not reported	Undetermined	Unable to classify	Inheritance pattern incompatible with curation protocol	23643382; 25636053	Inheritance pattern unclear. Digenic inheritance suggested.
GAP43		3q13.31	Kallmann syndrome	Not reported	Undetermined	Unable to classify	Inheritance pattern incompatible with curation protocol	27502037	Digenic inheritance suggested
GHR		5p13.1-p12	Hypogonadotropic hypogonadism	Not reported	Undetermined	Unable to classify	Inheritance pattern unclear	30098700	Inheritance pattern unclear
GJA1		6q22.31	Oligozoospermia in combination with Blepharophimosis, corneal vascularization, deafness, and acroosteolysis	Not reported	Undetermined	Unable to classify	Inheritance pattern unclear	17103436	Inheritance pattern unclear. No pathogenic variants reported
GJB6		13q12.11	Oligozoospermia in combination with Blepharophimosis, corneal vascularization, deafness, and acroosteolysis	Not reported	Undetermined	Unable to classify	Inheritance pattern unclear	17103436	Inheritance pattern unclear. No pathogenic variants reported
GPX4		19p13.3	Oligoasthenozoospermia	AD	Undetermined	Unable to classify	Inheritance pattern unclear	12606444; 16872467	Inheritance pattern unclear. No pathogenic variants reported
H19		11p15.5	Sertoli cell only syndrome	Not reported	Undetermined	Unable to classify	Inheritance pattern unclear	30478911	Inheritance pattern unclear. Heterozygous losses described in population (DGV database)
H2AFX		11q23.3	Spermatogenic failure	Not reported	Undetermined	Unable to classify	Inheritance pattern unclear	18536151	Inheritance pattern unclear. No pathogenic variants reported
HASPIN		17p13.2	Male infertility	Not reported	Undetermined	Unable to classify	Inheritance pattern unclear	17644991	Inheritance pattern unclear. Cannot retrieve mutations from paper
HGF		7q21.11	Hypogonadotropic hypogonadism	Not reported	Undetermined	Unable to classify	Inheritance pattern unclear	30098700	Inheritance pattern unclear
HMGB2		4q34.1	Testicular failure	Not reported	Undetermined	Unable to classify	Inheritance pattern unclear	19369647	Inheritance pattern unclear. No pathogenic variants reported
HOXA10		7p15.2	Cryptorchidism	AR/AD	Undetermined	Unable to classify	Inheritance pattern unclear	10037424; 14960020; 17216618; 27108669	Inheritance pattern unclear
HOXA11		7p15.2	Cryptorchidism	Not reported	Undetermined	Unable to classify	Inheritance pattern unclear	17216618	Inheritance pattern unclear. No pathogenic variants reported
HOXA4		7p15.2	Cryptorchidism	AD	Undetermined	Unable to classify	Inheritance pattern unclear	17003840	Inheritance pattern unclear. One VUS
HOXA9		7p15.2	Cryptorchidism	Not reported	Undetermined	Unable to classify	Inheritance pattern unclear	17216618	Inheritance pattern unclear
HOXB6		17q21.32	Hypospadias	AD	Undetermined	Unable to classify	Inheritance pattern incompatible with curation protocol	17003840; 25605705	Inheritance pattern unclear. Digenic inheritance suggested. One VUS
HOXB9		17q21.32	Cryptorchidism	Not reported	Undetermined	Unable to classify	Inheritance pattern unclear	17216618	Inheritance pattern unclear
HOXC10		12q13.13	Cryptorchidism	AD	Undetermined	Unable to classify	Inheritance pattern unclear	17216618	Inheritance pattern unclear
HOXC11		12q13.13	Cryptorchidism	AD	Undetermined	Unable to classify	Inheritance pattern unclear	17216618	Inheritance pattern unclear
HOXC12		12q13.13	Cryptorchidism	AD	Undetermined	Unable to classify	Inheritance pattern unclear	17216618	Inheritance pattern unclear
HOXC13		12q13.13	Cryptorchidism	AD	Undetermined	Unable to classify	Inheritance pattern unclear	17216618	Inheritance pattern unclear. One VUS
HOXC9		12q13.13	Cryptorchidism	AD	Undetermined	Unable to classify	Inheritance pattern unclear	17216618	Inheritance pattern unclear
HOXD9		2q31.1	Cryptorchidism	AD	Undetermined	Unable to classify	Inheritance pattern unclear	17216618; 30478911	Deletion found on 30478911. Inheritance pattern still unclear
HOXD10		2q31.1	Cryptorchidism	AD	Undetermined	Unable to classify	Inheritance pattern unclear	17216618	Inheritance pattern unclear. No pathogenic variants reported
HOXD11		2q31.1	Cryptorchidism	AD	Undetermined	Unable to classify	Inheritance pattern unclear	17216618	Inheritance pattern unclear. No pathogenic variants reported
HOXD12		2q31.1	Cryptorchidism	AD	Undetermined	Unable to classify	Inheritance pattern unclear	17216618	Inheritance pattern unclear. No pathogenic variants reported
HOXD13		2q31.1	Cryptorchidism	AD	Undetermined	Unable to classify	Inheritance pattern unclear	17216618; 17656229	Inheritance pattern unclear. No pathogenic variants reported
HSFY1		Yq11.222	Azoospermia	YL	YL	Unable to classify	Inheritance pattern incompatible with curation protocol	15044259; 15734897	Ampliconic AZF gene
HSP90AA1		14q32.31	Varicocele	Not reported	Undetermined	Unable to classify	Inheritance pattern unclear	15992426	Inheritance pattern unclear. No pathogenic variants reported
IGF1		12q23.2	Hypogonadotropic hypogonadism	Not reported	Undetermined	Unable to classify	Inheritance pattern unclear	30098700	Inheritance pattern unclear
IGSF10		3q25.1	Delayed puberty	AD	Undetermined	Unable to classify	Inheritance pattern unclear	27137492	Inheritance pattern unclear. 3 VUS variants (variant c.481G>A is likely benign because high AF (>0.1))
KLF6		10p15.2	Hypospadias	AD	Undetermined	Unable to classify	Inheritance pattern unclear	24986825	Only patient with VUS also has 45,X/46,XY. Unclear link to disease and unclear inheritance pattern.
KLK12		19q13.41	Male infertility	Not reported	Undetermined	Unable to classify	Inheritance pattern unclear	27827323	Inheritance pattern unclear
KLK15		19q13.33	Male infertility	Not reported	Undetermined	Unable to classify	Inheritance pattern unclear	27827323	Inheritance pattern unclear
KLK3		19q13.33	Male infertility	Not reported	Undetermined	Unable to classify	Inheritance pattern unclear	27827323	Inheritance pattern unclear
KLK6		19q13.3	Male infertility	Not reported	Undetermined	Unable to classify	Inheritance pattern unclear	27827323	Inheritance pattern unclear
KLK7		19q13.33	Male infertility	Not reported	Undetermined	Unable to classify	Inheritance pattern unclear	27827323	Inheritance pattern unclear
KCNQ1		11p15.5-p15.4	Sertoli cell only syndrome	Not reported	Undetermined	Unable to classify	Inheritance pattern unclear	30478911	Inheritance pattern unclear
LEPR		1p31.3	Hypogonadotropic hypogonadism	Not reported	Undetermined	Unable to classify	Inheritance pattern unclear	25064402; 26031747; 30098700	Inheritance pattern unclear
LIF		22q12.2	Hypogonadotropic hypogonadism	Not reported	Undetermined	Unable to classify	Inheritance pattern unclear	30098700	Inheritance pattern unclear
LRWD1		7q22.1	Sertoli cell only syndrome	Not reported	Undetermined	Unable to classify	Inheritance pattern unclear	23445371	Inheritance pattern unclear. No pathogenic variants reported
LSM6		4q31.22	Azoospermia	AD	AD	Unable to classify	Inheritance pattern incompatible with curation protocol	18042180	Multiple genes affected. Uncertain if this gene is causing infertility
MASTL		10p12.1	Hypogonadotropic Hypogonadism	AD	AR	Unable to classify	Inheritance pattern incompatible with curation protocol	27502037	Multiple genes affected. Uncertain if this gene is causing infertility
MCM8		20p12.3	Azoospermia	AR	AR	Unable to classify	Inheritance pattern unclear	25873734	Male patient also has DiGeorge Syndrome. In 28861318 azoospermia case with DiGeorge syndrome described
MIER3		5q11.2	46,XY Disorders of Sex Development	Not reported	Undetermined	Unable to classify	Inheritance pattern incompatible with curation protocol	21129722	No link to disease; mutations in other gene (MAP3K1)
MLH3		14q24.3	Meiotic arrest	AR	Undetermined	Unable to classify	Inheritance pattern unclear	17482610	Inheritance pattern unclear. No pathogenic variants reported
MT-ATP6		mitochondria	Varicocele/OAT	NA	NA	Unable to classify	Inheritance pattern incompatible with curation protocol	10643508; 11380706; 12721215; 17218641; 22614272; 23645088; 27695613	Mitochondrial DNA
MT-ATP8		mitochondria	Varicocele/OAT	NA	NA	Unable to classify	Inheritance pattern incompatible with curation protocol	12721215; 23645088; 27695613	Mitochondrial DNA
MT-CO1	MT-COX1	mitochondria	Asthenozoospermia	NA	NA	Unable to classify	Inheritance pattern incompatible with curation protocol	12721215; 17218641; 23030649; 23645088; 23712756	Mitochondrial DNA
MT-CO2	MT-COX2	mitochondria	Asthenozoospermia	NA	NA	Unable to classify	Inheritance pattern incompatible with curation protocol	11380706; 12721215; 23645088; 24931671; 27695613	Mitochondrial DNA
MT-CO3	MT-COX3	mitochondria	Varicocele/OAT	NA	NA	Unable to classify	Inheritance pattern incompatible with curation protocol	11380706; 23645088; 24550096; 27695613	Mitochondrial DNA
MT-CYB		mitochondria	Asthenozoospermia	NA	NA	Unable to classify	Inheritance pattern incompatible with curation protocol	17218641; 22614272; 23645088	Mitochondrial DNA
MTHFR		1p36.22	Azoospermia	AD	Undetermined	Unable to classify	Inheritance pattern unclear	25739334	Inheritance pattern unclear.
MT-ND1		mitochondria	Male infertility	NA	NA	Unable to classify	Inheritance pattern incompatible with curation protocol	22614272	Mitochondrial DNA
MT-ND2		mitochondria	OAT	NA	NA	Unable to classify	Inheritance pattern incompatible with curation protocol	17218641	Mitochondrial DNA
MT-ND3		mitochondria	Varicocele/OAT	NA	NA	Unable to classify	Inheritance pattern incompatible with curation protocol	12721215; 17218641; 27695613	Mitochondrial DNA
MT-ND4		mitochondria	Asthenozoospermia	NA	NA	Unable to classify	Inheritance pattern incompatible with curation protocol	11380706; 17069814; 17218641; 27973917	Mitochondrial DNA
MT-ND4L		mitochondria	Varicocele	NA	NA	Unable to classify	Inheritance pattern incompatible with curation protocol	27695613	Mitochondrial DNA
MT-ND5		mitochondria	OAT	NA	NA	Unable to classify	Inheritance pattern incompatible with curation protocol	11380706; 17218641	Mitochondrial DNA
MT-RNR1		mitochondria	Asthenozoospermia and teratozoospermia	NA	NA	Unable to classify	Inheritance pattern incompatible with curation protocol	17218641	Mitochondrial DNA
MT-RNR2		mitochondria	Asthenozoospermia and teratozoospermia	NA	NA	Unable to classify	Inheritance pattern incompatible with curation protocol	17218641	Mitochondrial DNA
MT-TG		mitochondria	Varicocele	NA	NA	Unable to classify	Inheritance pattern incompatible with curation protocol	27695613	Mitochondrial DNA
MT-TH		mitochondria	Asthenozoospermia	NA	NA	Unable to classify	Inheritance pattern incompatible with curation protocol	24931671	Mitochondrial DNA
MT-TK		mitochondria	OAT	NA	NA	Unable to classify	Inheritance pattern incompatible with curation protocol	12721215; 27695613	Mitochondrial DNA
MT-TL1		mitochondria	Asthenozoospermia	NA	NA	Unable to classify	Inheritance pattern incompatible with curation protocol	12149402; 27973917	Mitochondrial DNA
MT-TR		mitochondria	Varicocele	NA	NA	Unable to classify	Inheritance pattern incompatible with curation protocol	27695613	Mitochondrial DNA
MT-TS1		mitochondria	OAT	NA	NA	Unable to classify	Inheritance pattern incompatible with curation protocol	12721215	Mitochondrial DNA
NANOS1		10q26.11	OAT	AD	Undetermined	Unable to classify	Inheritance pattern unclear	23315541	Inheritance pattern unclear. Variants are all VUS
NANOS3		19p13.13	Azoospermia and oligozoospermia	Not reported	Undetermined	Unable to classify	Inheritance pattern unclear	19565640	Inheritance pattern unclear. No pathogenic variants reported
NECTIN2	PVRL2	19q13.32	Teratozoospermia	AD	Undetermined	Unable to classify	Inheritance pattern unclear	28689229	Inheritance pattern unclear. One variant is VUS, other variant is likely benign
NECTIN3	PVRL3	3q13.13	Teratozoospermia	AD	Undetermined	Unable to classify	Inheritance pattern unclear	28689229	Inheritance pattern unclear. Variant is a VUS
NOTCH2		1p12	Persistent mullerian duct syndrome	AD	AD	Unable to classify	Inheritance pattern incompatible with curation protocol	25820398	Patient also has a 10q deletion.
NPY1R		4q32.2	Hypogonadotropic hypogonadism	Not reported	Undetermined	Unable to classify	Inheritance pattern unclear	17140570	Inheritance pattern unclear. No pathogenic variants reported
NRP1		10p11.22	Hypogonadotropic hypogonadism	Not reported	AD	Unable to classify	Inheritance pattern incompatible with curation protocol	30098700	Mutations in multiple candidate genes in same patient. Unknown role of gene
NRP2		2q33.3	Hypogonadotropic hypogonadism	Not reported	Undetermined	Unable to classify	Inheritance pattern unclear	30098700	Inheritance pattern unclear. All patients with mutations also have mutations in other known/candidate genes
NSUN7		4p14	Asthenozoospermia	Not reported	AR	Unable to classify	Quality variant calling insufficient	24384068; 25702163	Both variants in 24384068 have allele frequency of > 80% in several populations and is benign. Poor quality of reporting in 25702163; unknown how many patients are affected, no validation of the mutation. Mutation described is frameshift mutation that may be pathogenic.
NTN1		17p13.1	Kallmann syndrome; with or without anosmia	AD	Undetermined	Unable to classify	Inheritance pattern incompatible with curation protocol	29202173	Mutations in multiple candidate genes in same patient. Unknown role of gene
ODF1		8q22.3	Male infertility	AR	Undetermined	Unable to classify	Inheritance pattern unclear	8111388	Contradictory evidence for LOF cause in AR disease: homozygotes of LOF variant are present in unaffected men
OXCT2	SCOTT	1p34.2	Male infertility	Not reported	Undetermined	Unable to classify	Inheritance pattern unclear	17644991	Inheritance pattern unclear. No pathogenic variants reported
PAPOLB		7p22.1	Male infertility	Not reported	AR	Unable to classify	Mutation information incomplete or missing	17644991	Cannot retrieve mutations from paper
PAX6		11p13	Hypogonadotropic hypogonadism	Not reported	AD	Unable to classify	Inheritance pattern incompatible with curation protocol	30098700	Multiple genes affected. Uncertain if this gene is causing infertility
PCDH10		4q28.3	Azoospermia	AD	Undetermined	Unable to classify	Inheritance pattern incompatible with curation protocol	18042180	Multiple genes affected. Uncertain if this gene is causing infertility
PGAM4		Xq21.1	Non-obstructive azoospermia	Not reported	Undetermined	Unable to classify	Inheritance pattern unclear	23631659	Inheritance pattern unclear. No pathogenic variants reported
PIN1		19p13	Hypogonadotropic hypogonadism	AD	Undetermined	Unable to classify	Inheritance pattern unclear	23096908	Inheritance pattern unclear. Variant is a VUS
PIWIL1		12q24.33	Azoospermia	AD	Undetermined	Unable to classify	Quality variant calling insufficient	28552346	Inheritance pattern in discordant between mouse and human. Doubtful quality of sequencing. Incorrect nomenclature of variant. Highly unlikely amount of de novo mutations
PLXNB1		3p21.31	Hypogonadotropic hypogonadism	Not reported	Undetermined	Unable to classify	Inheritance pattern unclear	30098700	Inheritance pattern unclear
POU1F1		3p11.2	Hypogonadotropic hypogonadism	Not reported	Undetermined	Unable to classify	Inheritance pattern unclear	25064402	Inheritance pattern unclear. No pathogenic variants reported
PRKAR1A		17q24.2	Carney complex with oligoteratozoospermia or azoospermia	AD	AD	Unable to classify	Mutation information incomplete or missing	16728532	Paper does not describe mutations. Mutations in YZZ family in 15371594 could not be found because nomenclature is not meaningful
PRM1		16p13.13	Oligozoospermia or azoospermia	Not reported	Undetermined	Unable to classify	Inheritance pattern unclear	10464636; 12569175; 16199539; 16989827; 17494104; 17644991; 18309899; 19602509; 19863670; 21425891; 22104739	Inheritance pattern unclear. Only 1 VUS found in 17494104, all other variant (likely) benign
PRM2		16p13.13	Oligozoospermia or azoospermia	Not reported	Undetermined	Unable to classify	Inheritance pattern unclear	10464636; 12569175; 16989827; 17644991; 18309899; 19602509; 19863670; 21425891; 22104739	Inheritance pattern unclear. One likely pathogenic variant in 12569175, other variants are (likely) benign.
PTN		7q33	Hypospadias	AD	Undetermined	Unable to classify	Inheritance pattern unclear	18661284	Inheritance pattern unclear. No pathogenic variants reported
RAD21L1		20p13	Sertoli cell only and meiotic arrest	Not reported	Undetermined	Unable to classify	Inheritance pattern unclear	28635411	Inheritance pattern unclear. No pathogenic variants reported
RBMY1A1	YRRM1	Yq11.223	Azoospermia	YL	YL	Unable to classify	Inheritance pattern incompatible with curation protocol	27203195; 11807882; 9781447	AZF gene
RHOXF2		Xq24	Severe oligozoospermia	XL	XL	Unable to classify	Quality variant calling insufficient	25780578; 28171660	Primers bind to both RHOXF2 and RHOXF2B; impossible to determine which gene contains variant
RHOXF2B		Xq24	Severe oligozoospermia	XL	XL	Unable to classify	Quality variant calling insufficient	25780578; 28171660	Primers bind to both RHOXF2 and RHOXF2B; impossible to determine which gene contains variant
RNF17		13q12.12	Non-obstructive azoospermia	Not reported	Undetermined	Unable to classify	Inheritance pattern unclear	25739334	Inheritance pattern unclear. Several VUS
ROBO3		11q24.2	Hypogonadotropic Hypogonadism	Not reported	AR	Unable to classify	Inheritance pattern incompatible with curation protocol	30098700	Multiple genes affected. Uncertain if this gene is causing infertility
SBF1		22q13.33	Testicular failure	AD	Undetermined	Unable to classify	Inheritance pattern unclear	19369647	Inheritance pattern unclear. Variants are likely benign or VUS
SEMA3E		7q21.11	Kallmann syndrome	AD	Undetermined	Unable to classify	Inheritance pattern incompatible with curation protocol	25985275	Inheritance pattern unclear. Patients also harbor variant in CHD7
SEMA4D		9q22.2	Hypogonadotropic Hypogonadism	Not reported	Undetermined	Unable to classify	Inheritance pattern unclear	30098700	Inheritance pattern unclear
SEMA7A		15q24.1	Hypogonadotropic Hypogonadism	AD	Undetermined	Unable to classify	Inheritance pattern incompatible with curation protocol	24522099; 30098700	Inheritance pattern unclear. Variants are VUS. Patient also harbor variants in other genes
SEPT12		16p13.3	Non-obstructive azoospermia	AD	Undetermined	Unable to classify	Inheritance pattern unclear	21636737; 22116646; 30488758	Inheritance pattern unclear. No pathogenic variants reported, only VUS
SEPT12		16p13.3	Oligoasthenoteratozoospermia	AD	Undetermined	Unable to classify	Inheritance pattern unclear	22275165; 22479503; 30513371	Inheritance pattern unclear. 0.1% of healthy fathers carrier of heterozygous loss of function variant. c.474 G>A mentioned in 22479503 as pathogenic. This variant is very common (20-40% of different populations) so is very unlikely to be pathogenic. Variant 375-1G>A is likely to be pathogenic (splice site). 494T>A, 266C>T, 589 G>A VUS
SLC10A7		4q31.22	Hypogonadotropic hypogonadism	AD	Undetermined	Unable to classify	Inheritance pattern incompatible with curation protocol	18042180	Multiple genes affected. Uncertain if this gene is causing infertility
SPRY4		5q31.3	Hypogonadotropic hypogonadism	AD	Undetermined	Unable to classify	Inheritance pattern unclear	23643382; 25636053; 28833369	Inheritance pattern unclear. Likely pathogenic variant in 28833369, along with variant in FGFR1. Several VUS in 23643382
STRC		15q15.3	Asthenozoospermia with deafness	AR	AR	Unable to classify	Inheritance pattern incompatible with curation protocol	17098888	Mutations in multiple genes in 21255775. STRC is associated with deafness. Expression in testis
STS		Xp22.31	Hypogonadotropic hypogonadism	XL	XL	Unable to classify	Inheritance pattern incompatible with curation protocol	30098700	Multiple genes affected. Uncertain if this gene is causing infertility
TLE4		9q21.31	Hypogonadotropic hypogonadism	Not reported	AD	Unable to classify	Inheritance pattern incompatible with curation protocol	30098700	Multiple genes affected. Uncertain if this gene is causing infertility
TSPAN11		12p11.21	Hypogonadotropic hypogonadism and Kallmann syndrome	AD	Undetermined	Unable to classify	Inheritance pattern unclear	27502037	Inheritance pattern unclear. Variant is a VUS
TSPY1		Yp11.2	Male infertility	YL	YL	Unable to classify	Inheritance pattern incompatible with curation protocol	22286816	Ampliconic AZF gene. Primers not specific. Multiple copies of the gene
TSPYL1		6q22.1	Azoospermia/Disorder of Sex Development	AD	Undetermined	Unable to classify	Inheritance pattern unclear	19463995; 22137496; 28847364	Inheritance pattern unclear. Two VUS, other variants are likely benign
TSPYL5		8q22.1	Azoospermia	AD	Undetermined	Unable to classify	Inheritance pattern unclear	28847364	Inheritance pattern unclear. No pathogenic variants reported
TSSK1B		5q22.2	Male infertility	Not reported	Undetermined	Unable to classify	Inheritance pattern unclear	17644991	Inheritance pattern unclear. Cannot retrieve mutations from paper
TSSK2		22q11.21	Male infertility	Not reported	Undetermined	Unable to classify	Inheritance pattern unclear	17644991; 19926886	Inheritance pattern unclear. Cannot retrieve mutations from 17644991. No pathogenic variants in 19926886
TSSK4		14q12	Azoospermia and oligozoospermia	AD	Undetermined	Unable to classify	Inheritance pattern unclear	18390560	Inheritance pattern unclear. No pathogenic variants reported
USP9Y		Yq11.221	Azoospermia	YL	YL	Unable to classify	Inheritance pattern incompatible with curation protocol	10581029; 11420393; 16893908; 19246359; 25808090	Contradictory evidence; more evidence needed for definitive evidence for involvement. 19246359, 16893908 and 25808090 describe spermatogenesis in patients with USP9Y deletions. 10507722 and 10581029 describe infertility
YBX2		17p13.1	Azoospermia and oligozoospermia	AD	Undetermined	Unable to classify	Inheritance pattern unclear	18339382; 18372033	Inheritance pattern unclear. No pathogenic variants reported
ZNF214		11p15.4	Azoospermia and severe oligozoospermia	Not reported	Undetermined	Unable to classify	Inheritance pattern unclear	12970396	Inheritance pattern unclear. Three VUS
ZNF215		11p15.4	Azoospermia and severe oligozoospermia	Not reported	Undetermined	Unable to classify	Inheritance pattern unclear	12970396	Inheritance pattern unclear. One VUS and one likely pathogenic variant
